# Supplementary material for: Dietary Immunostimulant CpG Modulates MicroRNA Biomarkers Associated with Immune Responses in Atlantic Salmon (Salmo salar)
Source: Cells. 2019 Dec 7;8(12):1592. doi: 10.3390/cells8121592 (PMC6952924; doi:10.3390/cells8121592)
Supplement: Supplementary file 1 [file cells-08-01592-s001.zip]

Archive with 7 entries (7 files):
- Supplemental Table S1_Xue_Dec2_2019.xlsx
- Supplemental Table S2_Xue_Dec2_2019.xlsx
- Supplemental Table S3_Xue_Dec2_2019.xlsx
- Supplemental Table S4_Xue_Dec2_2019.xlsx
- Supplemental Table S5_Xue_Dec2_2019.xlsx
- Supplemental Table S6_Xue_Dec2_2019.xlsx
- Supplemental Table S7_Xue_Dec2_2019.xlsx
