# Supplementary material for: Dietary Immunostimulant CpG Modulates MicroRNA Biomarkers Associated with Immune Responses in Atlantic Salmon (Salmo salar)
Source: Cells. 2019 Dec 7;8(12):1592. doi: 10.3390/cells8121592 (PMC6952924; doi:10.3390/cells8121592)
Supplement: Supplementary file 1 [file cells-08-01592-s001.zip › Supplemental Table S1_Xue_Dec2_2019.xlsx]

## Sheet: fish fed control diet 
Xue et al., (2019). Dietary Immunostimulant CpG Modulates MicroRNA Biomarkers Associated with Immune Responses in Atlantic Salmon (Salmo salar).
Supplemental Table S1. qPCR analyses of known ASAL and pIC immune biomarker transcripts in the head kidney of fish fed the control diet1.
Diet	Treatment	Tank	Fish	Normalizer CT2		pIC biomarker RQ (relative quantity)3			ASAL biomarker RQ (relative quantity)4			Sequencing
				rpl32	ef1a2	isg15a	mxb	irf7b	campb	tlr5a	il1b
Control	T0	30	1	19.4874	19.63	10.4703	2.23066	2.28349	1.31043	1.26917	4.97649
Control	T0	30	2	19.4698	19.8098	9.72472	5.0048	2.55068	1.43898	2.17402	7.08999
Control	T0	30	3	19.4048	19.3286	9.7612	5.61234	2.38796	2.86452	4.49086	5.54475
Control	T0	30	4	19.6823	19.7927	4.91701	3.27021	2.05973	1.86395	2.65517	5.76586
Control	T0	33	1	19.2449	19.3817	1.13565	2.86127	1.79624	3.76629	4.02349	5.46084
Control	T0	33	2	19.587	19.6355	4.14139	3.26653	2.12257	1.72851	2.52342	1
Control	T0	33	3	19.431	19.309	2.1002	2.17476	1.64762	1	1.84241	3.17453
Control	T0	33	4	19.459	19.5126	2.05639	1	1.47196	3.88767	3.96795	5.16514
Control	PBS	30	1	19.2765	19.3989	22.3156	4.42786	2.49043	2.51144	5.30874	2.82559
Control	PBS	30	2	19.2173	19.3265	3.59553	1.75765	1	2.12905	1	2.32656	*
Control	PBS	30	3	19.7009	19.8091	10.897	4.1537	2.07322	1.46116	2.71812	3.71139	*
Control	PBS	30	4	19.4999	19.5315	3.7664	2.84801	2.04316	2.90126	8.41068	11.8015
Control	PBS	33	1	19.3684	19.5797	3.89599	2.94574	1.21268	2.78928	3.38578	2.85394
Control	PBS	33	2	19.4028	19.4741	1.70035	1.38672	1.22184	1.81716	2.07378	6.55653
Control	PBS	33	3	18.9856	18.9871	2.32925	1.44116	1.50634	4.01608	1.88803	5.92594	*
Control	PBS	33	4	18.8718	18.9488	4.88119	2.40068	1.60225	5.80279	11.5164	10.0283
Control	ASAL	30	1	19.4276	19.4224	13.3292	5.42186	3.20357	149.351	59.9461	39.0487
Control	ASAL	30	2	18.6478	18.5362	1	1.46747	1.51005	148.092	129.309	112.1
Control	ASAL	30	3	19.0615	19.0823	11.07	9.49008	3.02701	119.906	123.333	54.0259
Control	ASAL	30	4	19.477	19.3329	1.51393	3.31047	3.4888	285.272	155.223	112.7	*
Control	ASAL	33	1	19.357	19.4521	2.58714	1.82235	3.05042	278.679	123.405	169.993	*
Control	ASAL	33	2	19.7888	19.8666	3.24741	2.91334	2.15084	35.0838	60.5307	47.1158
Control	ASAL	33	3	19.0106	19.0428	2.41313	1.61974	2.21145	215.787	154.372	120.38	*
Control	ASAL	33	4	19.196	19.1171	46.9246	20.1561	6.14019	347.841	131.967	123.107
Control	ASAL	33	5	18.9637	19.1708	2.28825	1.04256	2.1135	59.265	79.3009	49.5857
Control	PIC	30	1	19.3906	19.708	3348.19	98.359	84.7246	10.9642	9.17363	64.4925
Control	PIC	30	2	19.4855	19.5134	5952.54	95.3436	132.424	16.1569	50.0013	123.649
Control	PIC	30	3	20.0043	19.9819	8328.36	93.4172	100.545	4.62658	1.65063	10.823	*
Control	PIC	30	4	19.6768	19.9077	6429.45	102.558	106.35	17.4759	27.8294	62.7121
Control	PIC	30	5	19.3993	19.7817	3164.55	113.077	105.046	13.8121	36.3521	28.8144
Control	PIC	33	1	19.0321	19.0388	2973.16	72.6604	69.6557	7.26423	12.2311	15.0958
Control	PIC	33	2	19.0991	18.9303	8309.75	89.5187	80.713	16.1561	5.58994	39.1136	*
Control	PIC	33	3	19.151	19.1964	4460.01	85.0715	110.22	11.9311	31.6769	36.7636	*
Control	PIC	33	4	19.5515	19.7197	4507.59	68.7562	91.1641	11.7502	17.0661	87.3348
1qPCR methods as described in Caballero-Solares et al. (2018):
cDNA synthesis:	First-strand cDNA templates for qPCR were synthesized in 20 μL reactions from 1 µg of DNase I-treated, column-purified total RNA using random primers (250 ng; Invitrogen/Life Technologies), dNTPs (0.5 mM final concentration; Invitrogen/ Life Technologies) and M-MLV reverse transcriptase (200 U; Invitrogen/Life Technologies) with the manufacturer’s first strand buffer (1X final concentration) and …
qPCR protocols:	PCR amplifications were performed in 13 μL reactions using 1× Power SYBR Green PCR Master Mix (Applied Biosystems/Life Technologies), 50 nM of both the forward and reverse primers, and the indicated cDNA quantity (see below). The real-time analysis program consisted of 1 cycle of 50°C for 2 min, 1 cycle of 95°C for 10 min and 40 cycles of 95°C for 15 sec and 60°C for 1 min, with fluorescence dete…
Normalizer selection:	Transcript levels of the GOIs were normalized to transcript levels of two endogenous control genes. To select these endogenous controls, qPCR primers pairs were designed for six candidate normalizers. The fluorescence threshold cycle (CT) values of all samples (fish fed the control diet) were measured for each of these genes using diluted cDNA representing 5 ng of input total RNA, and then analyz…
Relative quantity calculation:	The relative quantity (RQ) of each GOI was determined using a qBase relative quantification framework, with normalization to both elongation factor 1-alpha 2 and 60S ribosomal protein L32, and with amplification efficiencies incorporated.
2See Katan et al. (2019) for primer sequences of normalizer genes.
3See Caballero-Solares et al. (2017) for primer sequences of pIC-responsive biomarkers.
4ASAL-responsive biomarkers were from Caballero-Solares et al. (manuscript in preparation).
References:
Caballero-Solares A., Hall, J.R., Katan, T., Eslamloo, K., Taylor, R.G., Parrish, C.C., Rise, M.L. Nutritional engineering of Atlantic salmon (Salmo salar) innate immunity through dietary omega-6 to omega-3 fatty acid ratios. In preparation.
Caballero-Solares A., Hall, J.R., Xue X., Eslamloo, K., Taylor, R.G., Parrish, C.C., Rise, M.L. The dietary replacement of marine ingredients by terrestrial animal and plant alternatives modulates the antiviral immune response of Atlantic salmon (Salmo salar). Fish & Shellfish Immunology 2017, 64, 24-38.
Caballero-Solares A., Xue X., Parrish C.C., Beheshti Foroutani M., Taylor R.G., Rise M.L. Changes in the liver transcriptome of farmed Atlantic salmon (Salmo salar) fed experimental diets based on terrestrial alternatives to fish meal and fish oil. BMC Genomics 2018, 19: 796.
Katan T., Caballero-Solares A., Taylor R.G., Rise M.L., Parrish C.C. Effect of plant-based diets with varying ratios of ω6 to ω3 fatty acids on growth performance, tissue composition, fatty acid biosynthesis and lipid-related gene expression in Atlantic salmon (Salmo salar). Comparative Biochemistry and Physiology Part D: Genomics and Proteomics 2019, 30, 290-304.
