# Supplementary material for: Dietary Immunostimulant CpG Modulates MicroRNA Biomarkers Associated with Immune Responses in Atlantic Salmon (Salmo salar)
Source: Cells. 2019 Dec 7;8(12):1592. doi: 10.3390/cells8121592 (PMC6952924; doi:10.3390/cells8121592)
Supplement: Supplementary file 1 [file cells-08-01592-s001.zip › Supplemental Table S2_Xue_Dec2_2019.xlsx]

## Sheet: primers
Xue et al., (2019). Dietary Immunostimulant CpG Modulates MicroRNA Biomarkers Associated with Immune Responses in Atlantic Salmon (Salmo salar).
Supplemental Table S2. miRNA qPCR primers.
Mature miRNAs	Primer sequence (5’-3’) 1	Efficiency (%)	R2
miRNAs of interest
miR-27d-1-2-5p	AGGACTTAGCACACATGTGAACA	85.8	0.995
miR-29b-2-5p	TGACTGATTTCCTCTGGTGTTTAGA	85.5	0.998
miR-30e-1-2-3p	CTGGGAGAAGGCTGTTTACTTT	92.2	0.998
miR-135bd-5p	TATGGCTTTCTATTCCTATGTGA	99.8	0.998
miR-146a-5p	TGAGAACTGAATTCCATAGATGG	106.3	0.997
miR-146a-1-2-3p	ATCTATGGGCTCAGTTCTTCTGG	84.6	0.993
miR-181a-5-3p 2	ACCATCGACCGTTGACTGTGCC	89.3	0.995
miR-192a-5p	ATGACCTATGAATTGACAGCC	109.6	0.983
miR-194a-5p	TGTAACAGCAACTCCATGTGGA	91.1	0.996
miR-221-5p	ACCTAGCATACAATGTAGATTTC	101.4	0.997
miR-462a-3p	CCTGGATGTGGGTTCCGTCTCC	112.5	0.971
miR-722-3p 3	TTTTGCAGAAACGTTTCAGATT	90.7	0.987
miR-725-5p	AGCTAGAAACCTTGCCTGAGAT	114.1	0.991
miR-727a-3p	GTTGAGGCGAGTTGAAGACT	106.5	0.998
miR-novel-16-5p	TTGCTGTTGACACTGTCTGTG	106.9	0.996
Normalizers
miR-17-5p	CAAAGTGCTTACAGTGCAG	107	0.998
miR-25-3p	CATTGCACTTGTCTCGGTCTGA	99.6	0.991
1 Mature miRNA sequences were used as forward specific primers, whereas a universal primer was used as a reverse primer (see Section 2.7).
2 miR-181a-5-3p had some dimers in the no-template controls (NTC).
3 The melt curve for miR-722-3p amplicon was broad.
