# Supplementary material for: Dietary Immunostimulant CpG Modulates MicroRNA Biomarkers Associated with Immune Responses in Atlantic Salmon (Salmo salar)
Source: Cells. 2019 Dec 7;8(12):1592. doi: 10.3390/cells8121592 (PMC6952924; doi:10.3390/cells8121592)
Supplement: Supplementary file 1 [file cells-08-01592-s001.zip › Supplemental Table S3_Xue_Dec2_2019.xlsx]

## Sheet: normalizer Cts
Xue et al., (2019). Dietary Immunostimulant CpG Modulates MicroRNA Biomarkers Associated with Immune Responses in Atlantic Salmon (Salmo salar).
Supplemental Table S3. CT values of normalizers (miR-25-3p and miR-17-5p) in all analyzed samples.
Diet	Treatment 1	Tank	Fish	miR-25-3p		miR-17-5p		Geometric mean of both normalizers
				CT value	treatment average	CT value	treatment average	CT value	treatment average
Control	T0	30	1	20.46	20.4725	19.855	20.0294	20.1552	20.2484
Control	T0	30	2	20.205		20.59		20.3966
Control	T0	30	3	20.735		20.015		20.3718
Control	T0	30	4	20.355		20.25		20.3024
Control	T0	33	1	20.775		20.09		20.4296
Control	T0	33	2	20.025		20.035		20.03
Control	T0	33	3	20.5		19.845		20.1698
Control	T0	33	4	20.725		19.555		20.1315
Control	PBS	30	1	20.52	20.5687	19.2	19.5569	19.849	20.0561
Control	PBS	33	1	20.52		19.42		19.9624
Control	PBS	30	2	20.72		19.305		20
Control	PBS	33	2	20.655		19.775		20.2102
Control	PBS	30	3	20.46		19.4		19.923
Control	PBS	30	4	20.625		19.82		20.2185
Control	PBS	33	3	20.665		19.885		20.2712
Control	PBS	33	4	20.385		19.65		20.0141
Control	ASAL	30	1	20.405	20.6661	19.515	19.5456	19.955	20.097
Control	ASAL	33	1	20.975		19.335		20.1383
Control	ASAL	30	3	20.84		19.645		20.2337
Control	ASAL	30	4	20.94		19.71		20.3157
Control	ASAL	33	2	20.095		19.955		20.0249
Control	ASAL	33	4	20.745		19.63		20.1798
Control	ASAL	33	5	20.575		19.375		19.966
Control	ASAL	30	2	21.045		19.78		20.4027
Control	ASAL	33	3	20.375		18.965		19.6574
Control	pIC	30	1	20.615	20.5411	19.24	20.0583	19.9156	20.2948
Control	pIC	33	2	21.055		19.795		20.4153
Control	pIC	30	3	20.43		20.865		20.6464
Control	pIC	30	4	20.01		20.51		20.2585
Control	pIC	30	5	20.3		20.67		20.4842
Control	pIC	33	3	20.69		19.46		20.0656
Control	pIC	33	4	20.295		20.29		20.2925
Control	pIC	30	2	20.55		19.695		20.118
Control	pIC	33	1	20.925		20		20.4573
CpG	T0	32	1	20.52	20.8788	19.59	19.9119	20.0496	20.3894
CpG	T0	32	2	20.33		19.43		19.8749
CpG	T0	32	3	20.87		19.795		20.3254
CpG	T0	32	4	20.995		19.785		20.381
CpG	T0	34	1	20.605		19.6		20.0962
CpG	T0	34	2	21.55		20.68		21.1105
CpG	T0	34	3	21.315		20.61		20.9595
CpG	T0	34	4	20.845		19.805		20.3183
CpG	PBS	32	1	20.395	20.4756	19.24	20.0319	19.8091	20.2515
CpG	PBS	32	2	20.47		19.42		19.9381
CpG	PBS	32	3	20.635		20.145		20.3885
CpG	PBS	32	4	20.26		20.205		20.2325
CpG	PBS	34	1	20.2		20.025		20.1123
CpG	PBS	34	2	20.715		20.47		20.5921
CpG	PBS	34	3	20.53		20.235		20.382
CpG	PBS	34	4	20.6		20.515		20.5575
CpG	ASAL	32	1	20.295	20.5388	19.715	20.2081	20.0029	20.3725
CpG	ASAL	32	2	20.355		19.76		20.0553
CpG	ASAL	32	3	20.77		20.245		20.5058
CpG	ASAL	32	4	20.6		20.345		20.4721
CpG	ASAL	34	1	20.83		20.665		20.7473
CpG	ASAL	34	2	20.555		20.13		20.3414
CpG	ASAL	34	3	20.14		20.02		20.0799
CpG	ASAL	34	4	20.765		20.785		20.775
CpG	pIC	32	1	20.59	20.5083	19.975	19.8589	20.2802	20.1806
CpG	pIC	32	2	20.635		19.63		20.1262
CpG	pIC	32	3	20.495		20.06		20.2763
CpG	pIC	32	4	20.77		19.975		20.3686
CpG	pIC	34	1	20.425		20.19		20.3072
CpG	pIC	34	2	19.655		18.67		19.1562
CpG	pIC	34	3	20.755		19.965		20.3562
CpG	pIC	34	4	20.775		20.205		20.488
CpG	pIC	34	5	20.475		20.06		20.2664
1 T0: pre-injection; PBS: sterile phosphate-buffered saline injection; ASAL: formalin-killed typical Aeromonas salmonicida injection; pIC: polyriboinosinic polyribocytidylic acid injection.
