# Supplementary material for: Dietary Immunostimulant CpG Modulates MicroRNA Biomarkers Associated with Immune Responses in Atlantic Salmon (Salmo salar)
Source: Cells. 2019 Dec 7;8(12):1592. doi: 10.3390/cells8121592 (PMC6952924; doi:10.3390/cells8121592)
Supplement: Supplementary file 1 [file cells-08-01592-s001.zip › Supplemental Table S4_Xue_Dec2_2019.xlsx]

## Sheet: Sheet1
Xue et al., (2019). Dietary Immunostimulant CpG Modulates MicroRNA Biomarkers Associated with Immune Responses in Atlantic Salmon (Salmo salar).
Supplemental Table S4. Mature sequences and miRBase identities of pIC- and/or ASAL-responsive miRNAs (identified by DESeq2 analyses).
Mature miRNA	miRBase Accession	miRBase ID	mature miRNA sequence (5’-3’)
miR-21a-1-3p	MIMAT0032534	ssa-miR-21a-3p	CGACAACGGUCUGUAAGCUGU
miR-27d-1-5p	MIMAT0032581	ssa-miR-27d-5p	CAGGACUUAGCACACAUGUGAACA
miR-27d-2-5p	MIMAT0032581	ssa-miR-27d-5p	AGGACUUAGCACACAUGUGAACA
miR-29b-2-5p	MIMAT0032587	ssa-miR-29b-2-5p	UGACUGAUUUCCUCUGGUGUUUAGA
miR-30e-1-2-3p	MIMAT0032612	ssa-miR-30e-3p	CUGGGAGAAGGCUGUUUACUUU
miR-106a-3p	MIMAT0032287	ssa-miR-106a-3p	CCGCAAUGUGAGCACUUCUGUC
miR-135bd-5p	MIMAT0032344	ssa-miR-135b-5p	UAUGGCUUUCUAUUCCUAUGUGA
miR-146a-1-2-3p	MIMAT0032372	ssa-miR-146a-3p	AUCUAUGGGCUCAGUUCUUCUGG
miR-146a-3-3p	MIMAT0032373	ssa-miR-146a-3-3p	AUCUAUGGAUUCAGUUCUUCUU
miR-146a-5p	MIMAT0032371	ssa-miR-146a-5p	UGAGAACUGAAUUCCAUAGAUGG
miR-146d-1-3p	MIMAT0032377	ssa-miR-146d-3p	CCCAUGGAGCUCAGUUCUUAAG
miR-181a-5-3p	MIMAT0032422	ssa-miR-181a-5-3p	ACCAUCGACCGUUGACUGUGCC
miR-183-1-3-3p	MIMAT0032430	ssa-miR-183-3p	UGAAUUACCAUAGGGCCAUA
miR-183-2-3p	MIMAT0032431	ssa-miR-183-2-3p	AGUGAAUUACCAUUGGGCCAUA
miR-192a-5p	MIMAT0032440	ssa-miR-192a-5p	AUGACCUAUGAAUUGACAGCC
miR-194a-5p	MIMAT0032447	ssa-miR-194a-5p	UGUAACAGCAACUCCAUGUGGA
miR-200b-3p	MIMAT0032480	ssa-miR-200b-3p	UAACACUGUCUGGUAACGAUGUU
miR-221-5p	MIMAT0032538	ssa-miR-221-3p	ACCUAGCAUACAAUGUAGAUUUC
miR-429ab-3p	MIMAT0032630	ssa-miR-429-3p	UAAUACUGUCUGGUAAUGCCG
miR-462a-3p	MIMAT0032654	ssa-miR-462a-3p	CCUGGAUGUGGGUUCCGUCUCC
miR-462b-3p	MIMAT0032656	ssa-miR-462b-3p	GCUGGAUGUGAGCUCCGUUUCC
miR-722-3p	MIMAT0032668	ssa-miR-722-3p	UUUUGCAGAAACGUUUCAGAUU
miR-725-3p	MIMAT0032674	ssa-miR-725-3p	UUCAGUCAUUGUUUCUGGUAGU
miR-725-5p	MIMAT0032673	ssa-miR-725-5p	AGCUAGAAACCUUGCCUGAGAU
miR-727a-3p	MIMAT0032676	ssa-miR-727-3p	GUUGAGGCGAGUUGAAGACU
miR-8159-5p	MIMAT0032742	ssa-miR-8159-5p	UCAGUAACUGGAAUCUGUCCCUGC
miR-novel-16-5p1	N/A	N/A	UUGCUGUUGACACUGUCUGUG
1This Atlantic salmon miRNA was discovered in Woldemariam et al. (2019). It is idenfied by use of miRBase guidelines for miRNA identification and submitted to miRBase. However, miRBase has not been updated in 2019. Genomic locations for all miRNAs are given in Woldemariam et al. (2019).
Reference:
Woldemariam, N.T.; Agafonov, O.; Høyheim, B.; Houston, R.D.; Taggart, J.B.; Andreassen, R. Expanding the miRNA repertoire in Atlantic salmon; discovery of isomiRs and miRNAs highly expressed in different tissues and developmental stages. Cells 2019, 8, 42.
