# Supplementary material for: Dietary Immunostimulant CpG Modulates MicroRNA Biomarkers Associated with Immune Responses in Atlantic Salmon (Salmo salar)
Source: Cells. 2019 Dec 7;8(12):1592. doi: 10.3390/cells8121592 (PMC6952924; doi:10.3390/cells8121592)
Supplement: Supplementary file 1 [file cells-08-01592-s001.zip › Supplemental Table S5_Xue_Dec2_2019.xlsx]

## Sheet: All targets
Xue et al., (2019). Dietary Immunostimulant CpG Modulates MicroRNA Biomarkers Associated with Immune Responses in Atlantic Salmon (Salmo salar).
Supplemental Table S5. Predicted target genes of pIC- and/or ASAL-responsive miRNAs from the DESeq2 analyses1.
miRNA	ASAL-responsive miRNA	pIC-responsive miRNA	Target gene accession	Protein names	Target sequence (3' UTR) length	miRNA sequence length	Minimal-free-energy (Kcal)	Position in 3' UTR that miRNA targeted
ssa-miR-106a-3p		√	NM_001139638.1	Rab GDP dissociation inhibitor	412	22	-25.3	194
ssa-miR-106a-3p		√	NM_001140085.1	Fatty acyl-CoA reductase (EC 1.2.1.84)	2456	22	-23.1	268
ssa-miR-106a-3p		√	NM_001140115.1	Ubiquitin-conjugating enzyme E2 R1	1567	22	-23.7	311
ssa-miR-106a-3p		√	NM_001140198.1	TTD non-photosensitive 1 protein homolog	1555	22	-20.4	671
ssa-miR-106a-3p		√	NM_001140364.1	Charged multivesicular body protein 3	1552	22	-25.7	554
ssa-miR-106a-3p		√	NM_001140492.1	Tubulin-folding cofactor B	1817	22	-23.8	92
ssa-miR-106a-3p		√	NM_001140496.1	Diphosphomevalonate decarboxylase (EC 4.1.1.33)	778	22	-20.8	349
ssa-miR-106a-3p		√	NM_001140506.1	Complement C1q tumor necrosis factor-related protein 5 (Complement C1q tumor necrosis factor-related protein 5 precursor) (complement C1q tumor necrosis factor-related protein 5 isoform X1)	688	22	-19.5	1
ssa-miR-106a-3p		√	NM_001140554.1	Transmembrane protein 185-like	1098	22	-26.6	236
ssa-miR-106a-3p		√	NM_001140564.1	Hydroxyacylglutathione hydrolase	3255	22	-21.0	1021
ssa-miR-106a-3p		√	NM_001140579.1	Ubiquitin-conjugating enzyme E2 variant 2 precursor	710	22	-21.8	659
ssa-miR-106a-3p		√	NM_001140834.1	Homeobox protein Dlx4b	476	22	-18.7	14
ssa-miR-106a-3p		√	NM_001141228.1	C9orf142 homolog (CI142 protein)	813	22	-20.4	558
ssa-miR-106a-3p		√	NM_001141555.1	Noggin	295	22	-27.6	243
ssa-miR-106a-3p		√	NM_001141585.1	Nanos homolog 1	148	22	-25.1	54
ssa-miR-106a-3p		√	NM_001141632.1	GTPase HRas isoform X1	3499	22	-23.9	3175
ssa-miR-106a-3p		√	NM_001141795.1	Lipolysis-stimulated lipoprotein receptor	927	22	-20.2	650
ssa-miR-106a-3p		√	NM_001141810.1	E3 ubiquitin-protein ligase RNF13 isoform X1 (RING finger protein 13)	1724	22	-23.3	252
ssa-miR-106a-3p		√	NM_001146383.1	Claudin-5	824	22	-18.2	53
ssa-miR-106a-3p		√	NM_001146402.1	Insulin-like growth factor II	659	22	-21.9	619
ssa-miR-106a-3p		√	NM_001146450.1	Gametogenetin-binding protein 2	879	22	-18.5	584
ssa-miR-106a-3p		√	NM_001146578.1	Placental protein 25	505	22	-19.6	65
ssa-miR-106a-3p		√	NM_001165311.1	Heterogeneous nuclear ribonucleoprotein G	2981	22	-19.6	271
ssa-miR-106a-3p		√	NM_001165328.1	Spindlin-Z (spindlin-Z isoform X1)	1663	22	-18.5	296
ssa-miR-106a-3p		√	NM_001165329.1	AMP deaminase (EC 3.5.4.6)	1548	22	-25.7	226
ssa-miR-106a-3p		√	NM_001165337.1	B-cell linker protein	1932	22	-21.3	885
ssa-miR-106a-3p		√	NM_001165398.1	Transcription factor VBP (thyrotrophic embryonic factor)	2205	22	-21.6	1215
ssa-miR-106a-3p		√	NM_001165399.1	Thioredoxin domain-containing protein 1	1248	22	-18.1	512
ssa-miR-106a-3p		√	NM_001165403.1	Claudin domain-containing protein 1 (claudin-like protein ZF-A89)	2214	22	-24.5	873
ssa-miR-106a-3p		√	NM_001173614.1	Serine/threonine-protein kinase 4	1557	22	-21.2	69
ssa-miR-106a-3p		√	NM_001173692.1	Transmembrane protein 71 (transmembrane protein 71 isoform X1)	2530	22	-19.7	358
ssa-miR-106a-3p		√	NM_001173758.1	Glycerol kinase, testis specific 1	279	22	-22.3	10
ssa-miR-106a-3p		√	NM_001173860.1	FAM114A2	718	22	-20.7	42
ssa-miR-106a-3p		√	NM_001173876.1	Hippocalcin-like protein 1 (hippocalcin-like protein 1 isoform X1)	902	22	-19.5	700
ssa-miR-106a-3p		√	NM_001173888.1	Protoporphyrinogen oxidase (EC 1.3.3.4)	1040	22	-20.3	67
ssa-miR-106a-3p		√	NM_001173891.1	Plasticin	895	22	-18.9	710
ssa-miR-106a-3p		√	NM_001173893.1	FAM101B	1243	22	-18.8	829
ssa-miR-106a-3p		√	NM_001195819.1	Sterol regulatory element-binding protein 2	1405	22	-19.1	524
ssa-miR-106a-3p		√	NM_001320020.1	Suppressor of cytokine signaling 1 (suppressor of cytokine signaling 1-like)	119	22	-19.2	62
ssa-miR-135bd-5p		√	NM_001123533.1	Cystic fibrosis transmembrane conductance regulator (EC 5.6.1.6) (ATP-binding cassette sub-family C member 7) (Channel conductance-controlling ATPase) (cAMP-dependent chloride channel)	671	23	-18.5	349
ssa-miR-135bd-5p		√	NM_001123556.1	Aryl hydrocarbon receptor 2 beta	748	23	-24.9	37
ssa-miR-135bd-5p		√	NM_001123556.1	Aryl hydrocarbon receptor 2 beta	748	23	-19.5	121
ssa-miR-135bd-5p		√	NM_001123579.1	C type lectin receptor A	728	23	-18.6	5
ssa-miR-135bd-5p		√	NM_001123611.1	CD4-1-like protein (CD4-like protein isoform 1 precursor) (CD4-like protein isoform X1)	617	23	-21.6	310
ssa-miR-135bd-5p		√	NM_001123684.1	Aryl hydrocarbon receptor 2 alpha	551	23	-23.0	34
ssa-miR-135bd-5p		√	NM_001123684.1	Aryl hydrocarbon receptor 2 alpha	551	23	-20.0	135
ssa-miR-135bd-5p		√	NM_001136552.1	Elongation of very long chain fatty acids protein 5 (EC 2.3.1.199) (3-keto acyl-CoA synthase ELOVL5) (ELOVL fatty acid elongase 5) (ELOVL FA elongase 5) (Very long chain 3-ketoacyl-CoA synthase 5) (Very long chain 3-oxoacyl-CoA synthase 5)	677	23	-19.6	117
ssa-miR-135bd-5p		√	NM_001139589.1	Microtubule-associated protein 1 light chain 3 alpha (microtubule-associated proteins 1A/1B light chain 3A)	1282	23	-20.7	567
ssa-miR-135bd-5p		√	NM_001139679.1	5'-nucleotidase (EC 3.1.3.5)	1449	23	-19.2	645
ssa-miR-135bd-5p		√	NM_001139723.1	Transcription initiation factor IIE subunit beta	1206	23	-25.0	229
ssa-miR-135bd-5p		√	NM_001139728.1	Myosin, light polypeptide 3-3	438	23	-21.2	96
ssa-miR-135bd-5p		√	NM_001139756.1	transposase-like	1555	23	-18.3	234
ssa-miR-135bd-5p		√	NM_001139765.1	Cell division protein kinase 9	774	23	-24.1	535
ssa-miR-135bd-5p		√	NM_001139775.1	Cysteine protease (EC 3.4.22.-)	642	23	-24.6	50
ssa-miR-135bd-5p		√	NM_001139852.1	Interferon regulatory factor 5	565	23	-22.3	471
ssa-miR-135bd-5p		√	NM_001139859.1	Lipase	852	23	-18.9	185
ssa-miR-135bd-5p		√	NM_001139890.1	60 kDa lysophospholipase	1086	23	-20.9	154
ssa-miR-135bd-5p		√	NM_001139914.1	CD226 antigen (CD226 antigen precursor)	1302	23	-19.0	596
ssa-miR-135bd-5p		√	NM_001139927.1	Glucagon family neuropeptides	1549	23	-20.2	99
ssa-miR-135bd-5p		√	NM_001139948.1	Regulator of G-protein signaling 7-binding protein B	536	23	-19.3	435
ssa-miR-135bd-5p		√	NM_001139971.1	Transforming growth factor beta-1-induced transcript 1 protein	944	23	-23.7	505
ssa-miR-135bd-5p		√	NM_001139988.1	Alpha-(1,3)-fucosyltransferase (EC 2.4.1.-)	527	23	-26.9	98
ssa-miR-135bd-5p		√	NM_001140006.1	Uracil phosphoribosyltransferase	1672	23	-19.5	1606
ssa-miR-135bd-5p		√	NM_001140036.1	Flotillin	1015	23	-21.0	732
ssa-miR-135bd-5p		√	NM_001140038.1	Complexin-1 (complexin-1-like)	1066	23	-21.4	214
ssa-miR-135bd-5p		√	NM_001140060.1	Peptidylprolyl isomerase (EC 5.2.1.8)	1279	23	-18.9	82
ssa-miR-135bd-5p		√	NM_001140065.1	Metaxin-1	1587	23	-20.7	234
ssa-miR-135bd-5p		√	NM_001140118.1	RNA-binding protein with multiple splicing-like	1066	23	-25.1	873
ssa-miR-135bd-5p		√	NM_001140195.1	Ras-related protein Rab-3D	1210	23	-24.0	610
ssa-miR-135bd-5p		√	NM_001140203.1	Zinc finger protein SLUG	792	23	-24.7	452
ssa-miR-135bd-5p		√	NM_001140216.1	Transport protein Sec61 subunit alpha isoform A (transport protein Sec61 subunit alpha)	905	23	-26.2	466
ssa-miR-135bd-5p		√	NM_001140220.1	Protein RER1	2468	23	-24.0	207
ssa-miR-135bd-5p		√	NM_001140223.1	Protein-lysine 6-oxidase (Protein-lysine 6-oxidase precursor)	1186	23	-18.1	220
ssa-miR-135bd-5p		√	NM_001140256.1	Serine/threonine-protein kinase receptor (EC 2.7.11.30)	989	23	-19.5	247
ssa-miR-135bd-5p		√	NM_001140298.1	Probable phosphatase phospho1	1065	23	-27.4	989
ssa-miR-135bd-5p		√	NM_001140301.1	Glutaredoxin (glutaredoxin-1) (EC 1.8.4.1) (glutaredoxin-1 isoform X2)	1666	23	-21.2	1
ssa-miR-135bd-5p		√	NM_001140342.1	Exocyst complex component 8	402	23	-19.1	237
ssa-miR-135bd-5p		√	NM_001140384.1	Casein kinase I isoform epsilon (casein kinase I isoform epsilon isoform X1)	2583	23	-26.4	713
ssa-miR-135bd-5p		√	NM_001140409.1	F-box/LRR-repeat protein 15	1048	23	-27.9	201
ssa-miR-135bd-5p		√	NM_001140417.1	Neuroserpin precursor	791	23	-25.7	307
ssa-miR-135bd-5p		√	NM_001140433.1	Serine/threonine-protein kinase 25 (EC 2.7.11.1)	317	23	-19.6	176
ssa-miR-135bd-5p		√	NM_001140444.1	ETS domain-containing protein Elk-3	960	23	-20.7	324
ssa-miR-135bd-5p		√	NM_001140449.1	Phosphoenolpyruvate carboxykinase, cytosolic	691	23	-18.8	404
ssa-miR-135bd-5p		√	NM_001140468.1	Fasciculation and Elongation protein zeta-1 (fasciculation and elongation protein zeta-1 isoform X1)	1015	23	-18.0	586
ssa-miR-135bd-5p		√	NM_001140479.1	snail homolog Sna	1267	23	-21.9	722
ssa-miR-135bd-5p		√	NM_001140509.1	Soluble calcium-activated nucleotidase 1 (soluble calcium-activated nucleotidase 1 isoform X4)	980	23	-21.4	150
ssa-miR-135bd-5p		√	NM_001140525.1	Tumor suppressor candidate 4	694	23	-24.3	26
ssa-miR-135bd-5p		√	NM_001140549.1	V-type proton ATPase 21 kDa proteolipid subunit (Vacuolar ATP synthase 21 kDa proteolipid subunit)	2027	23	-19.5	370
ssa-miR-135bd-5p		√	NM_001140559.1	Ras-related protein Rab-11A	1603	23	-22.8	712
ssa-miR-135bd-5p		√	NM_001140644.1	Cullin-2	381	23	-19.8	65
ssa-miR-135bd-5p		√	NM_001140745.1	Proline-rich protein BCA3	292	23	-18.6	132
ssa-miR-135bd-5p		√	NM_001140746.1	FAM44B	425	23	-23.9	132
ssa-miR-135bd-5p		√	NM_001140864.1	Proteasome activator complex subunit 3	262	23	-21.0	85
ssa-miR-135bd-5p		√	NM_001140937.2	C12orf31 homolog (CL031 protein)	453	23	-25.5	215
ssa-miR-135bd-5p		√	NM_001140984.1	RING finger protein 182	895	23	-20.1	532
ssa-miR-135bd-5p		√	NM_001141075.1	Stathmin	627	23	-19.9	8
ssa-miR-135bd-5p		√	NM_001141087.1	NudC domain-containing protein 2	622	23	-19.0	431
ssa-miR-135bd-5p		√	NM_001141138.2	Phosphatidylcholine transfer protein	786	23	-25.7	6
ssa-miR-135bd-5p		√	NM_001141188.1	PCNA-associated factor	139	23	-18.9	18
ssa-miR-135bd-5p		√	NM_001141201.2	Exosome complex exonuclease MTR3	290	23	-24.7	120
ssa-miR-135bd-5p		√	NM_001141336.1	Pyrroline-5-carboxylate reductase 2	287	23	-21.8	5
ssa-miR-135bd-5p		√	NM_001141345.1	S100-A16	519	23	-21.1	487
ssa-miR-135bd-5p		√	NM_001141380.2	TsetseEP	393	23	-20.8	240
ssa-miR-135bd-5p		√	NM_001141400.1	Brix domain-containing protein 2 (brix domain containing 2)	385	23	-20.3	21
ssa-miR-135bd-5p		√	NM_001141475.1	RING finger protein 121	294	23	-21.1	2
ssa-miR-135bd-5p		√	NM_001141490.1	Myosin light polypeptide 6B	717	23	-19.2	604
ssa-miR-135bd-5p		√	NM_001141582.1	Churchill protein	998	23	-21.1	134
ssa-miR-135bd-5p		√	NM_001141588.1	Phosphoglycerate mutase family member 5 (serine/threonine-protein phosphatase PGAM5, mitochondrial precursor) (EC 3.1.3.16)	236	23	-18.7	46
ssa-miR-135bd-5p		√	NM_001141643.1	Flotillin	2445	23	-19.0	984
ssa-miR-135bd-5p		√	NM_001141747.1	Pleckstrin homology Sec7 and coiled-coil domains-binding protein	920	23	-18.2	405
ssa-miR-135bd-5p		√	NM_001141796.1	Coiled-coil domain-containing protein 49	518	23	-19.5	250
ssa-miR-135bd-5p		√	NM_001141822.1	phosphotriesterase-related protein	1175	23	-22.1	529
ssa-miR-135bd-5p		√	NM_001141842.2	Golgi SNAP receptor complex member 1	537	23	-19.9	127
ssa-miR-135bd-5p		√	NM_001142721.1	Proteinase-activated receptor-2a (proteinase-activated receptor-2a precursor)	658	23	-20.8	120
ssa-miR-135bd-5p		√	NM_001146482.1	Retinol-binding protein II, cellular	436	23	-20.9	220
ssa-miR-135bd-5p		√	NM_001146533.1	Coiled-coil domain-containing protein 107	67	23	-22.2	30
ssa-miR-135bd-5p		√	NM_001146616.1	Centromere protein M	734	23	-19.8	380
ssa-miR-135bd-5p		√	NM_001165275.1	UV excision repair protein RAD23 homolog B	179	23	-21.6	66
ssa-miR-135bd-5p		√	NM_001165284.1	S100-A14	643	23	-23.7	371
ssa-miR-135bd-5p		√	NM_001165320.1	Ubiquitin-like modifier-activating enzyme ATG7 (Autophagy-related protein 7)	1509	23	-20.0	1418
ssa-miR-135bd-5p		√	NM_001165320.1	Ubiquitin-like modifier-activating enzyme ATG7 (Autophagy-related protein 7)	1509	23	-18.2	43
ssa-miR-135bd-5p		√	NM_001165338.1	Serine/threonine-protein kinase SRPK3	1276	23	-24.4	625
ssa-miR-135bd-5p		√	NM_001165351.1	Serine/threonine-protein phosphatase 4 regulatory subunit 2-A	2762	23	-19.1	598
ssa-miR-135bd-5p		√	NM_001165357.1	ATP-dependent RNA helicase (EC 3.6.4.13)	553	23	-24.4	201
ssa-miR-135bd-5p		√	NM_001165361.1	Transmembrane protein 56-B	2891	23	-24.0	2515
ssa-miR-135bd-5p		√	NM_001165367.1	Dual specificity protein phosphatase (EC 3.1.3.16) (EC 3.1.3.48)	1489	23	-22.0	1362
ssa-miR-135bd-5p		√	NM_001165371.1	StAR-related lipid transfer protein 5 (stAR-related lipid transfer protein 5-like)	3237	23	-19.9	2379
ssa-miR-135bd-5p		√	NM_001165380.1	DNA damage-binding protein 1	455	23	-27.1	193
ssa-miR-135bd-5p		√	NM_001165387.1	Death-associated protein kinase 3 (EC 2.7.11.1)	2376	23	-18.7	871
ssa-miR-135bd-5p		√	NM_001165391.1	G1/S-specific cyclin-D1	2795	23	-18.2	2616
ssa-miR-135bd-5p		√	NM_001165410.1	2,3-cyclic-nucleotide 3-phosphodiesterase	1094	23	-23.1	959
ssa-miR-135bd-5p		√	NM_001165411.1	Neurofilament medium polypeptide	834	23	-20.4	110
ssa-miR-135bd-5p		√	NM_001173562.1	Decorin (Bone proteoglycan II)	1946	23	-19.1	1525
ssa-miR-135bd-5p		√	NM_001173571.1	Long-chain-fatty-acid--CoA ligase 1 (acyl-CoA synthetase long-chain family member 1) (EC 6.2.1.3)	1931	23	-19.6	1475
ssa-miR-135bd-5p		√	NM_001173595.1	UNC93-like protein MFSD11	1465	23	-21.4	632
ssa-miR-135bd-5p		√	NM_001173597.1	Metalloendopeptidase (EC 3.4.24.-)	720	23	-21.5	128
ssa-miR-135bd-5p		√	NM_001173598.1	TNF receptor-associated factor	2016	23	-25.0	965
ssa-miR-135bd-5p		√	NM_001173600.1	Interferon regulatory factor 2-binding protein 1 (interferon regulatory factor 2-binding protein 1 isoform X1)	986	23	-21.0	524
ssa-miR-135bd-5p		√	NM_001173636.1	Bardet-Biedl syndrome 7 protein homolog	407	23	-22.2	153
ssa-miR-135bd-5p		√	NM_001173649.1	Tumor necrosis factor receptor superfamily member 6 precursor	2604	23	-18.9	177
ssa-miR-135bd-5p		√	NM_001173651.1	DNA-binding death effector domain-containing protein 2	1556	23	-23.3	1161
ssa-miR-135bd-5p		√	NM_001173712.1	Phosphatidylinositol-binding clathrin assembly protein	1629	23	-25.9	126
ssa-miR-135bd-5p		√	NM_001173719.1	Interferon regulatory factor 9 (interferon regulatory factor 9 isoform X1)	1309	23	-18.5	701
ssa-miR-135bd-5p		√	NM_001173729.1	Short-chain dehydrogenase/reductase 3	428	23	-21.1	248
ssa-miR-135bd-5p		√	NM_001173784.1	TRAF2-binding protein isoform X1	1437	23	-22.1	769
ssa-miR-135bd-5p		√	NM_001173790.1	Hexosyltransferase (EC 2.4.1.-)	961	23	-21.4	165
ssa-miR-135bd-5p		√	NM_001173812.1	Autophagy protein 5	2011	23	-21.7	1402
ssa-miR-135bd-5p		√	NM_001173816.1	Viral myc transforming protein	910	23	-21.3	266
ssa-miR-135bd-5p		√	NM_001173835.1	Sialin	711	23	-18.8	345
ssa-miR-135bd-5p		√	NM_001173852.1	Peroxisomal membrane protein PEX13	1440	23	-22.1	570
ssa-miR-135bd-5p		√	NM_001173892.1	Ras-related protein Rab-3B	1476	23	-24.3	1
ssa-miR-135bd-5p		√	NM_001173892.1	Ras-related protein Rab-3B	1476	23	-18.5	835
ssa-miR-135bd-5p		√	NM_001173893.1	FAM101B	1243	23	-22.5	161
ssa-miR-135bd-5p		√	NM_001173896.1	Actin-related protein 2/3 complex subunit	1612	23	-19.2	1325
ssa-miR-135bd-5p		√	NM_001173914.1	35 kDa SR repressor protein	1979	23	-23.1	1084
ssa-miR-135bd-5p		√	NM_001173919.1	3-hydroxy-3-methylglutaryl-coenzyme A reductase (EC 1.1.1.34)	2111	23	-26.7	2021
ssa-miR-135bd-5p		√	NM_001173921.1	alpha-1,2-Mannosidase (EC 3.2.1.-)	1527	23	-24.6	933
ssa-miR-135bd-5p		√	NM_001173947.1	transport protein Sec61 subunit alpha	970	23	-26.2	395
ssa-miR-135bd-5p		√	XM_014134273.1	interleukin-1 receptor-associated kinase 1-like isoform X1	371	23	-18.7	18
ssa-miR-146a-1-2-3p	√	√	BT058829.1, NM_001165350.1	SH3 and PX domain-containing protein 2B	1873	23	-19.5	1529
ssa-miR-146a-1-2-3p	√	√	NM_001123613.2	slow Myosin light chain 1	174	23	-21.2	76
ssa-miR-146a-1-2-3p	√	√	NM_001123618.1	C-C motif chemokine	461	23	-21.0	314
ssa-miR-146a-1-2-3p	√	√	NM_001139590.1	Synapse-associated protein 1	481	23	-20.6	55
ssa-miR-146a-1-2-3p	√	√	NM_001139646.1	MID1 interacting G12-like protein	795	23	-18.4	160
ssa-miR-146a-1-2-3p	√	√	NM_001139662.1	Spastic paraplegia 21 (maspardin)	685	23	-21.1	132
ssa-miR-146a-1-2-3p	√	√	NM_001139662.1	Spastic paraplegia 21 (maspardin)	685	23	-20.2	34
ssa-miR-146a-1-2-3p	√	√	NM_001139723.1	Transcription initiation factor IIE subunit beta	1206	23	-23.0	837
ssa-miR-146a-1-2-3p	√	√	NM_001139837.1	Ubiquilin-4	1378	23	-20.6	223
ssa-miR-146a-1-2-3p	√	√	NM_001139855.1	Palmitoyltransferase (EC 2.3.1.225)	1125	23	-25.2	773
ssa-miR-146a-1-2-3p	√	√	NM_001139856.1	Acyl-coenzyme A thioesterase 5	1917	23	-22.1	129
ssa-miR-146a-1-2-3p	√	√	NM_001139856.1	Acyl-coenzyme A thioesterase 5	1917	23	-19.3	893
ssa-miR-146a-1-2-3p	√	√	NM_001139864.1	U4/U6 small nuclear ribonucleoprotein Prp4 isoform X1	411	23	-22.1	22
ssa-miR-146a-1-2-3p	√	√	NM_001139895.1	Xaa-Pro aminopeptidase 3 (xaa-Pro aminopeptidase 3 isoform X1)	434	23	-20.2	380
ssa-miR-146a-1-2-3p	√	√	NM_001139914.1	CD226 antigen (CD226 antigen precursor)	1302	23	-19.0	596
ssa-miR-146a-1-2-3p	√	√	NM_001139924.1	N-acylneuraminate cytidylyltransferase (EC 2.7.7.43)	1128	23	-22.5	691
ssa-miR-146a-1-2-3p	√	√	NM_001139934.1	Methyl-CpG-binding domain protein 3	1258	23	-18.4	1114
ssa-miR-146a-1-2-3p	√	√	NM_001139936.1	RAB6A, member RAS oncogene family (Ras-related protein Rab-6A)	1574	23	-29.8	388
ssa-miR-146a-1-2-3p	√	√	NM_001139944.1	Gremlin-2 (gremlin-2 precursor)	1764	23	-23.4	582
ssa-miR-146a-1-2-3p	√	√	NM_001139965.1	BRCA1-A complex subunit Abraxas	1226	23	-20.2	494
ssa-miR-146a-1-2-3p	√	√	NM_001140025.1	TM2 domain-containing protein 2 precursor	1413	23	-18.1	350
ssa-miR-146a-1-2-3p	√	√	NM_001140026.1	Rho GTPase-activating protein 15	815	23	-18.5	362
ssa-miR-146a-1-2-3p	√	√	NM_001140030.1	Endothelin B receptor-like protein 2 (Endothelin B receptor-like protein 2 precursor)	914	23	-18.8	576
ssa-miR-146a-1-2-3p	√	√	NM_001140045.1	Guanine nucleotide-binding protein subunit gamma	1617	23	-23.5	792
ssa-miR-146a-1-2-3p	√	√	NM_001140049.1	H/ACA ribonucleoprotein complex subunit 4 (dyskerin)	977	23	-19.2	1
ssa-miR-146a-1-2-3p	√	√	NM_001140065.1	Metaxin-1	1587	23	-24.6	223
ssa-miR-146a-1-2-3p	√	√	NM_001140065.1	Metaxin-1	1587	23	-24.0	1190
ssa-miR-146a-1-2-3p	√	√	NM_001140083.1	GTP-binding protein 6	225	23	-20.8	51
ssa-miR-146a-1-2-3p	√	√	NM_001140126.1	RUN domain-containing protein 1	1946	23	-24.8	1243
ssa-miR-146a-1-2-3p	√	√	NM_001140129.1	Methyltransferase-like protein 9	1639	23	-28.9	98
ssa-miR-146a-1-2-3p	√	√	NM_001140192.1	Double-stranded RNA-binding protein Staufen homolog 1	956	23	-26.4	631
ssa-miR-146a-1-2-3p	√	√	NM_001140285.1	Vacuolar protein sorting-associated protein 41 homolog	1393	23	-30.1	338
ssa-miR-146a-1-2-3p	√	√	NM_001140297.1	Carbonic anhydrase (EC 4.2.1.1)	935	23	-23.6	99
ssa-miR-146a-1-2-3p	√	√	NM_001140308.1	Suppressor of IKK-epsilon (suppressor of IKBKE 1 isoform X1)	2089	23	-29.0	136
ssa-miR-146a-1-2-3p	√	√	NM_001140317.1	transcription factor 21	2003	23	-19.5	1043
ssa-miR-146a-1-2-3p	√	√	NM_001140330.1	Inositol-3-phosphate synthase A	792	23	-22.5	38
ssa-miR-146a-1-2-3p	√	√	NM_001140330.1	Inositol-3-phosphate synthase A	792	23	-20.5	176
ssa-miR-146a-1-2-3p	√	√	NM_001140334.1	Pigment epithelium-derived factor precursor (pigment epithelium-derived factor isoform X1)	554	23	-21.2	379
ssa-miR-146a-1-2-3p	√	√	NM_001140429.1	Dual specificity protein phosphatase 22-A	1158	23	-20.1	826
ssa-miR-146a-1-2-3p	√	√	NM_001140451.1	Butyrate response factor 1	1127	23	-21.7	854
ssa-miR-146a-1-2-3p	√	√	NM_001140523.1	protein CREG1 precursor	1253	23	-24.9	661
ssa-miR-146a-1-2-3p	√	√	NM_001140568.1	Receptor protein serine/threonine kinase (EC 2.7.11.30)	2551	23	-21.3	975
ssa-miR-146a-1-2-3p	√	√	NM_001140814.1	Pro-neuregulin-4, membrane-bound isoform	850	23	-19.6	639
ssa-miR-146a-1-2-3p	√	√	NM_001140833.1	Galectin	354	23	-23.9	3
ssa-miR-146a-1-2-3p	√	√	NM_001140890.1	CMRF35-like molecule 8 (CMRF35-like molecule 8 precursor)	394	23	-25.8	256
ssa-miR-146a-1-2-3p	√	√	NM_001140950.2	AP complex subunit sigma	206	23	-20.0	1
ssa-miR-146a-1-2-3p	√	√	NM_001141000.2	Prefoldin subunit 2	567	23	-23.1	413
ssa-miR-146a-1-2-3p	√	√	NM_001141025.1	Putative hydroxypyruvate isomerase (EC 5.3.1.22)	229	23	-20.2	31
ssa-miR-146a-1-2-3p	√	√	NM_001141045.1	Acyl-protein thioesterase 1	498	23	-22.2	38
ssa-miR-146a-1-2-3p	√	√	NM_001141048.1	Heterogeneous Nuclear ribonucleoprotein L	1031	23	-21.1	859
ssa-miR-146a-1-2-3p	√	√	NM_001141124.2	Ammonium transporter Rh type B	595	23	-22.4	435
ssa-miR-146a-1-2-3p	√	√	NM_001141239.1	Peptidyl-prolyl cis-trans isomerase (PPIase) (EC 5.2.1.8)	305	23	-22.0	209
ssa-miR-146a-1-2-3p	√	√	NM_001141265.1	RAS and EF-hand domain containing (RAS and EF-hand domain-containing protein)	631	23	-21.3	339
ssa-miR-146a-1-2-3p	√	√	NM_001141378.1	M-phase phosphoprotein 6	264	23	-22.4	89
ssa-miR-146a-1-2-3p	√	√	NM_001141424.1	Ferritin	794	23	-19.3	594
ssa-miR-146a-1-2-3p	√	√	NM_001141632.1	GTPase HRas isoform X1	3499	23	-28.6	120
ssa-miR-146a-1-2-3p	√	√	NM_001141643.1	Flotillin	2445	23	-19.9	1880
ssa-miR-146a-1-2-3p	√	√	NM_001141644.1	Tetraspanin	1205	23	-20.5	664
ssa-miR-146a-1-2-3p	√	√	NM_001141659.2	Beta-synuclein	887	23	-23.0	320
ssa-miR-146a-1-2-3p	√	√	NM_001141696.1	RNA-binding protein 8A	500	23	-20.7	365
ssa-miR-146a-1-2-3p	√	√	NM_001141726.1	Homeobox protein EMX2	1035	23	-23.8	770
ssa-miR-146a-1-2-3p	√	√	NM_001141732.1	Transmembrane emp24 domain-containing protein 1	2174	23	-18.9	680
ssa-miR-146a-1-2-3p	√	√	NM_001141753.1	1-acyl-sn-glycerol-3-phosphate acyltransferase eta	560	23	-21.5	231
ssa-miR-146a-1-2-3p	√	√	NM_001141763.1	Carbonyl reductase 4 (carbonyl reductase family member 4)	1143	23	-19.3	325
ssa-miR-146a-1-2-3p	√	√	NM_001141788.1	Transmembrane and Ubiquitin-like domain-containing protein 2	1162	23	-25.6	85
ssa-miR-146a-1-2-3p	√	√	NM_001141797.1	Very long-chain acyl-CoA synthetase	434	23	-23.9	313
ssa-miR-146a-1-2-3p	√	√	NM_001141810.1	E3 ubiquitin-protein ligase RNF13 isoform X1 (RING finger protein 13)	1724	23	-23.2	1446
ssa-miR-146a-1-2-3p	√	√	NM_001141830.1	Dolichol phosphate-mannose biosynthesis regulatory protein	774	23	-26.1	48
ssa-miR-146a-1-2-3p	√	√	NM_001141849.1	Probable maintenance of ploidy protein mob1	238	23	-18.2	190
ssa-miR-146a-1-2-3p	√	√	NM_001141860.1	1,2-dihydroxy-3-keto-5-methylthiopentene dioxygenase (EC 1.13.11.54) (Acireductone dioxygenase (Fe(2+)-requiring)) (Membrane-type 1 matrix metalloproteinase cytoplasmic tail-binding protein 1) (ARD) (Fe-ARD) (MTCBP-1)	271	23	-26.2	9
ssa-miR-146a-1-2-3p	√	√	NM_001142712.1	UDP-xylose and UDP-N-acetylglucosamine transporter	1104	23	-20.0	192
ssa-miR-146a-1-2-3p	√	√	NM_001145423.1	NADPH oxidase cytosolic protein (neutrophil cytosol factor 2)	846	23	-21.6	70
ssa-miR-146a-1-2-3p	√	√	NM_001146524.1	Ubiquitin-fold modifier 1	600	23	-26.8	224
ssa-miR-146a-1-2-3p	√	√	NM_001165304.1	Sorting nexin-11 (sorting nexin-11 isoform X1)	1811	23	-19.6	1667
ssa-miR-146a-1-2-3p	√	√	NM_001165306.1	growth factor receptor-bound protein 2 isoform X1	1704	23	-30.6	978
ssa-miR-146a-1-2-3p	√	√	NM_001165311.1	Heterogeneous nuclear ribonucleoprotein G	2981	23	-19.1	1334
ssa-miR-146a-1-2-3p	√	√	NM_001165312.1	Thromboxane-A synthase	762	23	-22.5	501
ssa-miR-146a-1-2-3p	√	√	NM_001165319.1	NIPA-like protein 3	1952	23	-24.1	845
ssa-miR-146a-1-2-3p	√	√	NM_001165319.1	NIPA-like protein 3	1952	23	-23.3	99
ssa-miR-146a-1-2-3p	√	√	NM_001165325.1	Exocyst complex component 5	1892	23	-18.9	59
ssa-miR-146a-1-2-3p	√	√	NM_001165325.1	Exocyst complex component 5	1892	23	-18.3	670
ssa-miR-146a-1-2-3p	√	√	NM_001165340.1	Myotubularin-related protein 2	2005	23	-23.0	224
ssa-miR-146a-1-2-3p	√	√	NM_001165340.1	Myotubularin-related protein 2	2005	23	-21.6	1078
ssa-miR-146a-1-2-3p	√	√	NM_001165340.1	Myotubularin-related protein 2	2005	23	-21.2	316
ssa-miR-146a-1-2-3p	√	√	NM_001165341.1	Cytosolic 5-nucleotidase 1A	1222	23	-19.8	441
ssa-miR-146a-1-2-3p	√	√	NM_001165358.1	Tyrosine-protein kinase (EC 2.7.10.2)	1718	23	-18.7	620
ssa-miR-146a-1-2-3p	√	√	NM_001165369.1	Neuritin (neuritin isoform X1) (neuritin precursor)	2238	23	-20.3	150
ssa-miR-146a-1-2-3p	√	√	NM_001165372.1	Inosine-5'-monophosphate dehydrogenase (IMP dehydrogenase) (IMPD) (IMPDH) (EC 1.1.1.205)	2040	23	-21.5	750
ssa-miR-146a-1-2-3p	√	√	NM_001165381.1	SH2/SH3 adaptor crk (adapter molecule crk)	2925	23	-24.3	1458
ssa-miR-146a-1-2-3p	√	√	NM_001165382.1	Probable E3 ubiquitin-protein ligase HECTD2	548	23	-19.1	138
ssa-miR-146a-1-2-3p	√	√	NM_001165392.1	Zona pellucida-like domain-containing protein 1 (ZP domain-containing protein 1) (Cupulin) [Cleaved into: Zona pellucida-like domain-containing protein 1, secreted form]	1539	23	-18.3	21
ssa-miR-146a-1-2-3p	√	√	NM_001165395.1	Legumain (legumain isoform X1) (legumain precursor) (EC 3.4.22.34)	2613	23	-26.8	2279
ssa-miR-146a-1-2-3p	√	√	NM_001165404.1	THAP domain-containing protein 7	747	23	-18.2	361
ssa-miR-146a-1-2-3p	√	√	NM_001165409.1	E3 ubiquitin-protein ligase RNF167 (E3 ubiquitin-protein ligase RNF167 isoform X1) (E3 ubiquitin-protein ligase RNF167 precursor)	2173	23	-21.0	97
ssa-miR-146a-1-2-3p	√	√	NM_001173571.1	Long-chain-fatty-acid--CoA ligase 1 (acyl-CoA synthetase long-chain family member 1) (EC 6.2.1.3)	1931	23	-22.8	1133
ssa-miR-146a-1-2-3p	√	√	NM_001173572.1	Male-specific lethal 2-like 1	826	23	-19.1	439
ssa-miR-146a-1-2-3p	√	√	NM_001173578.1	SMEK homolog 2 (serine/threonine-protein phosphatase 4 regulatory subunit 3B)	724	23	-29.0	263
ssa-miR-146a-1-2-3p	√	√	NM_001173581.1	Ecto-NOX disulfide-thiol exchanger 1	981	23	-18.1	148
ssa-miR-146a-1-2-3p	√	√	NM_001173595.1	UNC93-like protein MFSD11	1465	23	-21.7	878
ssa-miR-146a-1-2-3p	√	√	NM_001173607.1	Exostosin-2	1113	23	-24.4	400
ssa-miR-146a-1-2-3p	√	√	NM_001173613.1	Ras-related protein Rab-8A	1724	23	-26.5	55
ssa-miR-146a-1-2-3p	√	√	NM_001173617.1	Olfactomedin-like protein 2A	909	23	-23.1	44
ssa-miR-146a-1-2-3p	√	√	NM_001173626.1	DNA helicase (EC 3.6.4.12)	571	23	-25.8	78
ssa-miR-146a-1-2-3p	√	√	NM_001173706.1	Phosphoinositide phospholipase C (EC 3.1.4.11)	680	23	-20.3	501
ssa-miR-146a-1-2-3p	√	√	NM_001173721.1	GTPase KRas isoform X1	2855	23	-21.6	1767
ssa-miR-146a-1-2-3p	√	√	NM_001173721.1	GTPase KRas isoform X1	2855	23	-20.8	2699
ssa-miR-146a-1-2-3p	√	√	NM_001173728.1	Heparan sulfate 2-O-sulfotransferase 1 (heparan sulfate 2-O-sulfotransferase 1 isoform X1)	803	23	-18.4	595
ssa-miR-146a-1-2-3p	√	√	NM_001173731.1	Epsilon-sarcoglycan precursor	827	23	-25.8	121
ssa-miR-146a-1-2-3p	√	√	NM_001173743.1	Canopy 4 (protein canopy 4 precursor)	1771	23	-18.7	381
ssa-miR-146a-1-2-3p	√	√	NM_001173845.1	Cyclic AMP-dependent transcription factor ATF-5	1036	23	-19.7	640
ssa-miR-146a-1-2-3p	√	√	NM_001173847.1	Acyl-coenzyme A oxidase 1, peroxisomal (peroxisomal acyl-coenzyme A oxidase 1) (EC 1.3.3.6)	2270	23	-21.5	240
ssa-miR-146a-1-2-3p	√	√	NM_001173849.1	Tyrosine-protein phosphatase non-receptor type 7	806	23	-18.3	441
ssa-miR-146a-1-2-3p	√	√	NM_001173866.1	C9orf25 homolog (CI025 protein)	1407	23	-20.0	862
ssa-miR-146a-1-2-3p	√	√	NM_001173872.1	COP9 signalosome complex subunit 1	612	23	-24.2	210
ssa-miR-146a-1-2-3p	√	√	NM_001173884.1	E2-induced gene 5 protein homolog	1714	23	-19.4	97
ssa-miR-146a-1-2-3p	√	√	NM_001173918.1	NEDD8-conjugating enzyme Ubc12 (EC 6.3.2.19)	1586	23	-23.0	595
ssa-miR-146a-1-2-3p	√	√	NM_001173961.1	Peptidyl-prolyl cis-trans isomerase-like 2 (EC 5.2.1.8)	773	23	-24.2	87
ssa-miR-146a-1-2-3p	√	√	NM_001252360.1	Eukaryotic translation initiation factor 4E type 3	1209	23	-19.4	674
ssa-miR-146a-1-2-3p	√	√	NM_001279050.1	mitochondrial ubiquitin ligase activator of NF-KB	345	23	-22.8	226
ssa-miR-146a-3-3p	√		BT058829.1, NM_001165350.1	SH3 and PX domain-containing protein 2B	1873	22	-18.1	1547
ssa-miR-146a-3-3p	√		NM_001123613.2	slow Myosin light chain 1	174	22	-19.6	77
ssa-miR-146a-3-3p	√		NM_001123618.1	C-C motif chemokine	461	22	-19.0	325
ssa-miR-146a-3-3p	√		NM_001139646.1	MID1 interacting G12-like protein	795	22	-19.0	160
ssa-miR-146a-3-3p	√		NM_001139662.1	Spastic paraplegia 21 (maspardin)	685	22	-18.4	137
ssa-miR-146a-3-3p	√		NM_001139804.1	N(G),N(G)-dimethylarginine dimethylaminohydrolase 2 isoform X1 (NG,NG-dimethylarginine dimethylaminohydrolase 2)	937	22	-18.5	575
ssa-miR-146a-3-3p	√		NM_001139855.1	Palmitoyltransferase (EC 2.3.1.225)	1125	22	-19.9	775
ssa-miR-146a-3-3p	√		NM_001139856.1	Acyl-coenzyme A thioesterase 5	1917	22	-19.1	132
ssa-miR-146a-3-3p	√		NM_001139864.1	U4/U6 small nuclear ribonucleoprotein Prp4 isoform X1	411	22	-19.6	7
ssa-miR-146a-3-3p	√		NM_001139895.1	Xaa-Pro aminopeptidase 3 (xaa-Pro aminopeptidase 3 isoform X1)	434	22	-22.9	383
ssa-miR-146a-3-3p	√		NM_001139924.1	N-acylneuraminate cytidylyltransferase (EC 2.7.7.43)	1128	22	-19.9	690
ssa-miR-146a-3-3p	√		NM_001139934.1	Methyl-CpG-binding domain protein 3	1258	22	-19.0	1114
ssa-miR-146a-3-3p	√		NM_001139936.1	RAB6A, member RAS oncogene family (Ras-related protein Rab-6A)	1574	22	-22.8	393
ssa-miR-146a-3-3p	√		NM_001139944.1	Gremlin-2 (gremlin-2 precursor)	1764	22	-20.0	581
ssa-miR-146a-3-3p	√		NM_001140045.1	Guanine nucleotide-binding protein subunit gamma	1617	22	-20.4	797
ssa-miR-146a-3-3p	√		NM_001140049.1	H/ACA ribonucleoprotein complex subunit 4 (dyskerin)	977	22	-18.9	1
ssa-miR-146a-3-3p	√		NM_001140065.1	Metaxin-1	1587	22	-21.9	1188
ssa-miR-146a-3-3p	√		NM_001140065.1	Metaxin-1	1587	22	-20.5	222
ssa-miR-146a-3-3p	√		NM_001140083.1	GTP-binding protein 6	225	22	-18.4	65
ssa-miR-146a-3-3p	√		NM_001140126.1	RUN domain-containing protein 1	1946	22	-24.0	1246
ssa-miR-146a-3-3p	√		NM_001140129.1	Methyltransferase-like protein 9	1639	22	-27.5	103
ssa-miR-146a-3-3p	√		NM_001140192.1	Double-stranded RNA-binding protein Staufen homolog 1	956	22	-20.1	634
ssa-miR-146a-3-3p	√		NM_001140285.1	Vacuolar protein sorting-associated protein 41 homolog	1393	22	-27.9	340
ssa-miR-146a-3-3p	√		NM_001140308.1	Suppressor of IKK-epsilon (suppressor of IKBKE 1 isoform X1)	2089	22	-22.0	137
ssa-miR-146a-3-3p	√		NM_001140317.1	transcription factor 21	2003	22	-19.3	1056
ssa-miR-146a-3-3p	√		NM_001140330.1	Inositol-3-phosphate synthase A	792	22	-20.1	29
ssa-miR-146a-3-3p	√		NM_001140330.1	Inositol-3-phosphate synthase A	792	22	-18.6	187
ssa-miR-146a-3-3p	√		NM_001140334.1	Pigment epithelium-derived factor precursor (pigment epithelium-derived factor isoform X1)	554	22	-22.1	379
ssa-miR-146a-3-3p	√		NM_001140451.1	Butyrate response factor 1	1127	22	-20.0	856
ssa-miR-146a-3-3p	√		NM_001140523.1	protein CREG1 precursor	1253	22	-19.6	659
ssa-miR-146a-3-3p	√		NM_001140568.1	Receptor protein serine/threonine kinase (EC 2.7.11.30)	2551	22	-20.6	978
ssa-miR-146a-3-3p	√		NM_001140811.1	DnaJ homolog subfamily C member 15 (dnaJ homolog subfamily C member 15-like)	423	22	-18.5	206
ssa-miR-146a-3-3p	√		NM_001140833.1	Galectin	354	22	-22.1	5
ssa-miR-146a-3-3p	√		NM_001140890.1	CMRF35-like molecule 8 (CMRF35-like molecule 8 precursor)	394	22	-25.2	257
ssa-miR-146a-3-3p	√		NM_001140950.2	AP complex subunit sigma	206	22	-18.5	2
ssa-miR-146a-3-3p	√		NM_001141000.2	Prefoldin subunit 2	567	22	-23.1	412
ssa-miR-146a-3-3p	√		NM_001141045.1	Acyl-protein thioesterase 1	498	22	-20.2	38
ssa-miR-146a-3-3p	√		NM_001141048.1	Heterogeneous Nuclear ribonucleoprotein L	1031	22	-20.5	859
ssa-miR-146a-3-3p	√		NM_001141124.2	Ammonium transporter Rh type B	595	22	-18.7	437
ssa-miR-146a-3-3p	√		NM_001141239.1	Peptidyl-prolyl cis-trans isomerase (PPIase) (EC 5.2.1.8)	305	22	-20.2	216
ssa-miR-146a-3-3p	√		NM_001141265.1	RAS and EF-hand domain containing (RAS and EF-hand domain-containing protein)	631	22	-21.2	345
ssa-miR-146a-3-3p	√		NM_001141378.1	M-phase phosphoprotein 6	264	22	-20.1	93
ssa-miR-146a-3-3p	√		NM_001141632.1	GTPase HRas isoform X1	3499	22	-22.0	122
ssa-miR-146a-3-3p	√		NM_001141643.1	Flotillin	2445	22	-19.5	1880
ssa-miR-146a-3-3p	√		NM_001141659.2	Beta-synuclein	887	22	-20.9	343
ssa-miR-146a-3-3p	√		NM_001141726.1	Homeobox protein EMX2	1035	22	-24.9	770
ssa-miR-146a-3-3p	√		NM_001141786.1	Retinal dehydrogenase 2	939	22	-18.7	851
ssa-miR-146a-3-3p	√		NM_001141788.1	Transmembrane and Ubiquitin-like domain-containing protein 2	1162	22	-19.3	87
ssa-miR-146a-3-3p	√		NM_001141797.1	Very long-chain acyl-CoA synthetase	434	22	-21.5	315
ssa-miR-146a-3-3p	√		NM_001141810.1	E3 ubiquitin-protein ligase RNF13 isoform X1 (RING finger protein 13)	1724	22	-21.5	1452
ssa-miR-146a-3-3p	√		NM_001141830.1	Dolichol phosphate-mannose biosynthesis regulatory protein	774	22	-23.9	50
ssa-miR-146a-3-3p	√		NM_001141860.1	1,2-dihydroxy-3-keto-5-methylthiopentene dioxygenase (EC 1.13.11.54) (Acireductone dioxygenase (Fe(2+)-requiring)) (Membrane-type 1 matrix metalloproteinase cytoplasmic tail-binding protein 1) (ARD) (Fe-ARD) (MTCBP-1)	271	22	-23.5	10
ssa-miR-146a-3-3p	√		NM_001146524.1	Ubiquitin-fold modifier 1	600	22	-19.4	227
ssa-miR-146a-3-3p	√		NM_001165306.1	growth factor receptor-bound protein 2 isoform X1	1704	22	-27.9	983
ssa-miR-146a-3-3p	√		NM_001165312.1	Thromboxane-A synthase	762	22	-18.2	527
ssa-miR-146a-3-3p	√		NM_001165319.1	NIPA-like protein 3	1952	22	-19.7	94
ssa-miR-146a-3-3p	√		NM_001165325.1	Exocyst complex component 5	1892	22	-18.0	680
ssa-miR-146a-3-3p	√		NM_001165340.1	Myotubularin-related protein 2	2005	22	-19.0	226
ssa-miR-146a-3-3p	√		NM_001165341.1	Cytosolic 5-nucleotidase 1A	1222	22	-18.1	441
ssa-miR-146a-3-3p	√		NM_001165358.1	Tyrosine-protein kinase (EC 2.7.10.2)	1718	22	-19.3	623
ssa-miR-146a-3-3p	√		NM_001165369.1	Neuritin (neuritin isoform X1) (neuritin precursor)	2238	22	-18.0	149
ssa-miR-146a-3-3p	√		NM_001165372.1	Inosine-5'-monophosphate dehydrogenase (IMP dehydrogenase) (IMPD) (IMPDH) (EC 1.1.1.205)	2040	22	-19.3	754
ssa-miR-146a-3-3p	√		NM_001165382.1	Probable E3 ubiquitin-protein ligase HECTD2	548	22	-20.1	137
ssa-miR-146a-3-3p	√		NM_001165395.1	Legumain (legumain isoform X1) (legumain precursor) (EC 3.4.22.34)	2613	22	-22.5	2281
ssa-miR-146a-3-3p	√		NM_001165409.1	E3 ubiquitin-protein ligase RNF167 (E3 ubiquitin-protein ligase RNF167 isoform X1) (E3 ubiquitin-protein ligase RNF167 precursor)	2173	22	-18.5	101
ssa-miR-146a-3-3p	√		NM_001173571.1	Long-chain-fatty-acid--CoA ligase 1 (acyl-CoA synthetase long-chain family member 1) (EC 6.2.1.3)	1931	22	-23.4	1135
ssa-miR-146a-3-3p	√		NM_001173572.1	Male-specific lethal 2-like 1	826	22	-20.2	440
ssa-miR-146a-3-3p	√		NM_001173578.1	SMEK homolog 2 (serine/threonine-protein phosphatase 4 regulatory subunit 3B)	724	22	-24.4	263
ssa-miR-146a-3-3p	√		NM_001173581.1	Ecto-NOX disulfide-thiol exchanger 1	981	22	-18.7	167
ssa-miR-146a-3-3p	√		NM_001173595.1	UNC93-like protein MFSD11	1465	22	-19.3	877
ssa-miR-146a-3-3p	√		NM_001173607.1	Exostosin-2	1113	22	-22.3	399
ssa-miR-146a-3-3p	√		NM_001173626.1	DNA helicase (EC 3.6.4.12)	571	22	-24.1	78
ssa-miR-146a-3-3p	√		NM_001173629.1	Ser/Thr-rich protein T10 in DGCR region (transport and Golgi organization protein 2 homolog isoform X2)	1722	22	-21.3	948
ssa-miR-146a-3-3p	√		NM_001173721.1	GTPase KRas isoform X1	2855	22	-21.3	2704
ssa-miR-146a-3-3p	√		NM_001173845.1	Cyclic AMP-dependent transcription factor ATF-5	1036	22	-19.1	643
ssa-miR-146a-3-3p	√		NM_001173847.1	Acyl-coenzyme A oxidase 1, peroxisomal (peroxisomal acyl-coenzyme A oxidase 1) (EC 1.3.3.6)	2270	22	-19.3	244
ssa-miR-146a-3-3p	√		NM_001173849.1	Tyrosine-protein phosphatase non-receptor type 7	806	22	-18.3	441
ssa-miR-146a-3-3p	√		NM_001173884.1	E2-induced gene 5 protein homolog	1714	22	-18.0	103
ssa-miR-146a-3-3p	√		NM_001279050.1	mitochondrial ubiquitin ligase activator of NF-KB	345	22	-24.4	225
ssa-miR-146a-5p	√	√	NM_001123562.1	Myeloid leukemia differentiation protein HOMOLOGUE	419	23	-20.8	46
ssa-miR-146a-5p	√	√	NM_001123566.1	Prion protein (prion protein precursor)	1218	23	-18.9	880
ssa-miR-146a-5p	√	√	NM_001139667.1	Vacuolar protein sorting-associated protein 28 homolog	1066	23	-19.5	255
ssa-miR-146a-5p	√	√	NM_001139831.1	AP complex subunit sigma	1764	23	-21.5	1674
ssa-miR-146a-5p	√	√	NM_001139865.1	Calponin	1182	23	-25.2	570
ssa-miR-146a-5p	√	√	NM_001139875.1	Eukaryotic translation initiation factor 4H	1198	23	-19.0	1103
ssa-miR-146a-5p	√	√	NM_001139890.1	60 kDa lysophospholipase	1086	23	-18.3	25
ssa-miR-146a-5p	√	√	NM_001139927.1	Glucagon family neuropeptides	1549	23	-20.1	500
ssa-miR-146a-5p	√	√	NM_001139965.1	BRCA1-A complex subunit Abraxas	1226	23	-19.1	633
ssa-miR-146a-5p	√	√	NM_001139974.1, BT059527.1	Jeltraxin	633	23	-21.3	401
ssa-miR-146a-5p	√	√	NM_001139983.1	Cullin-4B	2472	23	-18.9	964
ssa-miR-146a-5p	√	√	NM_001140014.1	Peptidylprolyl isomerase (EC 5.2.1.8)	2490	23	-20.3	1773
ssa-miR-146a-5p	√	√	NM_001140077.1	Myelin P0 protein precursor	1402	23	-20.8	155
ssa-miR-146a-5p	√	√	NM_001140097.1	Protein-glutamine gamma-glutamyltransferase K (transglutaminase 1 (K polypeptide epidermal type I, protein-glutamine-gamma-glutamyltransferase)) (transglutaminase 1 (K polypeptide epidermal type I, protein-glutamine-gamma-glutamyltransferase) isoform X1)	921	23	-25.2	52
ssa-miR-146a-5p	√	√	NM_001140131.1	Septin-7	1109	23	-24.7	252
ssa-miR-146a-5p	√	√	NM_001140172.1	E3 ubiquitin-protein ligase RNF128 (E3 ubiquitin-protein ligase RNF128 precursor)	1433	23	-20.8	413
ssa-miR-146a-5p	√	√	NM_001140268.1	Transmembrane emp24 domain-containing protein 9 (transmembrane emp24 domain-containing protein 9 precursor)	2003	23	-20.1	1581
ssa-miR-146a-5p	√	√	NM_001140272.1	FAM110B	1587	23	-18.4	1009
ssa-miR-146a-5p	√	√	NM_001140310.1	transcription factor E2F4	1585	23	-21.7	810
ssa-miR-146a-5p	√	√	NM_001140315.1	RNA-binding protein Musashi homolog 2	2224	23	-23.9	1265
ssa-miR-146a-5p	√	√	NM_001140317.1	transcription factor 21	2003	23	-18.3	49
ssa-miR-146a-5p	√	√	NM_001140380.1	NF-kappa-B inhibitor epsilon	884	23	-24.9	594
ssa-miR-146a-5p	√	√	NM_001140473.1	receptor-interacting Serine/threonine-protein kinase 4 (EC 2.7.11.1) (receptor-interacting serine/threonine-protein kinase 4 isoform X1)	427	23	-19.1	327
ssa-miR-146a-5p	√	√	NM_001140502.1	Rho GTPase-activating protein 18	1444	23	-25.2	954
ssa-miR-146a-5p	√	√	NM_001140502.1	Rho GTPase-activating protein 18	1444	23	-21.9	759
ssa-miR-146a-5p	√	√	NM_001140594.2	Sulfotransferase (EC 2.8.2.-)	281	23	-20.0	224
ssa-miR-146a-5p	√	√	NM_001140648.1	Neuroendocrine protein 7B2	379	23	-22.8	205
ssa-miR-146a-5p	√	√	NM_001140682.2	Signal peptidase complex subunit 3 (EC 3.4.-.-)	459	23	-18.7	332
ssa-miR-146a-5p	√	√	NM_001140717.1	Guanine nucleotide-binding protein subunit gamma	236	23	-19.0	63
ssa-miR-146a-5p	√	√	NM_001140903.1	C12orf45 homolog (CL045 protein)	725	23	-26.0	73
ssa-miR-146a-5p	√	√	NM_001140949.1	Reprimo-like protein	724	23	-20.9	418
ssa-miR-146a-5p	√	√	NM_001140951.1	Phospholipid scramblase	286	23	-19.8	211
ssa-miR-146a-5p	√	√	NM_001141067.2	DCN1-like protein (Defective in cullin neddylation protein 1-like protein)	532	23	-29.9	391
ssa-miR-146a-5p	√	√	NM_001141130.1	F54F2.7	532	23	-19.3	208
ssa-miR-146a-5p	√	√	NM_001141191.1	Mediator of RNA polymerase II transcription subunit 7	415	23	-22.7	84
ssa-miR-146a-5p	√	√	NM_001141332.2	Interferon-induced, double-stranded RNA-activated protein kinase	470	23	-19.5	66
ssa-miR-146a-5p	√	√	NM_001141388.2	CDKN2AIP N-terminal-like protein	659	23	-21.3	364
ssa-miR-146a-5p	√	√	NM_001141437.1	Apolipoprotein D precursor (apolipoprotein D isoform X1)	737	23	-18.8	657
ssa-miR-146a-5p	√	√	NM_001141561.2	Tetraspanin	878	23	-22.5	170
ssa-miR-146a-5p	√	√	NM_001141679.1	BCL2/adenovirus E1B interacting protein 3-like	1928	23	-20.4	1013
ssa-miR-146a-5p	√	√	NM_001141687.1	mini-chromosome maintenance complex-binding protein	664	23	-24.7	515
ssa-miR-146a-5p	√	√	NM_001141724.1	Glucose-6-phosphate 1-dehydrogenase (EC 1.1.1.49)	1293	23	-18.9	972
ssa-miR-146a-5p	√	√	NM_001141737.1	pseudouridylate synthase 7 homolog (EC 4.2.1.70)	1017	23	-21.0	296
ssa-miR-146a-5p	√	√	NM_001141742.1	Bardet-Biedl syndrome 2 protein homolog	408	23	-18.8	86
ssa-miR-146a-5p	√	√	NM_001141753.1	1-acyl-sn-glycerol-3-phosphate acyltransferase eta	560	23	-20.7	334
ssa-miR-146a-5p	√	√	NM_001141781.1	Dihydropyrimidinase-related protein 5	294	23	-18.5	28
ssa-miR-146a-5p	√	√	NM_001142721.1	Proteinase-activated receptor-2a (proteinase-activated receptor-2a precursor)	658	23	-19.4	366
ssa-miR-146a-5p	√	√	NM_001146356.1	SNARE-associated protein Snapin	981	23	-18.8	221
ssa-miR-146a-5p	√	√	NM_001146413.2	Lysozyme g	395	23	-22.6	140
ssa-miR-146a-5p	√	√	NM_001146455.1	Delta-interacting protein A	558	23	-24.7	229
ssa-miR-146a-5p	√	√	NM_001146482.1	Retinol-binding protein II, cellular	436	23	-20.7	65
ssa-miR-146a-5p	√	√	NM_001165282.1	MRG-binding protein	969	23	-18.1	533
ssa-miR-146a-5p	√	√	NM_001165316.1	OX-2 membrane glycoprotein precursor	1467	23	-23.7	1281
ssa-miR-146a-5p	√	√	NM_001165324.1	Integrin beta	1110	23	-19.7	536
ssa-miR-146a-5p	√	√	NM_001165351.1	Serine/threonine-protein phosphatase 4 regulatory subunit 2-A	2762	23	-22.3	2421
ssa-miR-146a-5p	√	√	NM_001165358.1	Tyrosine-protein kinase (EC 2.7.10.2)	1718	23	-19.1	9
ssa-miR-146a-5p	√	√	NM_001165375.1	FAM3A (protein FAM3A isoform X1) (protein FAM3A precursor)	1661	23	-23.9	1355
ssa-miR-146a-5p	√	√	NM_001171800.1	transcription factor GATA-3 (transcription factor GATA-3 isoform X1)	1256	23	-19.4	59
ssa-miR-146a-5p	√	√	NM_001173582.1	Serine/threonine-protein kinase 17B (serine/threonine-protein kinase 17B isoform X1)	1094	23	-22.8	632
ssa-miR-146a-5p	√	√	NM_001173583.1, XM_014153935.1, XM_014153936.1, XM_014153937.1	Nuclear factor NF-kappa-B p100 subunit	626	23	-18.9	130
ssa-miR-146a-5p	√	√	NM_001173625.1	Prolyl 4-hydroxylase subunit alpha-1 (procollagen-proline, 2-oxoglutarate 4-dioxygenase (Proline 4-hydroxylase), alpha 1 polypeptide precursor) (EC 1.14.11.2)	1954	23	-20.7	1162
ssa-miR-146a-5p	√	√	NM_001173631.1	Transcriptional regulator Myc-2	916	23	-21.7	572
ssa-miR-146a-5p	√	√	NM_001173684.1	Vacuolar protein sorting-associated protein 37B	2588	23	-25.8	1902
ssa-miR-146a-5p	√	√	NM_001173688.1	Polypeptide N-acetylgalactosaminyltransferase (EC 2.4.1.-) (Protein-UDP acetylgalactosaminyltransferase)	1197	23	-18.7	1108
ssa-miR-146a-5p	√	√	NM_001173703.1	helicase MOV-10	230	23	-22.7	152
ssa-miR-146a-5p	√	√	NM_001173763.1	Septin-8	1416	23	-19.1	1252
ssa-miR-146a-5p	√	√	NM_001173769.1	Proline-rich AKT1 substrate 1	918	23	-19.8	840
ssa-miR-146a-5p	√	√	NM_001173777.1	Tumor protein p63-regulated gene 1-like protein	502	23	-19.2	342
ssa-miR-146a-5p	√	√	NM_001173808.1	Phosphatase 1A (protein phosphatase 1A, magnesium dependent, alpha)	1253	23	-24.0	100
ssa-miR-146a-5p	√	√	NM_001173837.1	glycosylated lysosomal membrane protein precursor	1482	23	-18.2	1154
ssa-miR-146a-5p	√	√	NM_001173879.1	Phosphoethanolamine N-methyltransferase 3	1050	23	-20.1	314
ssa-miR-146a-5p	√	√	NM_001173888.1	Protoporphyrinogen oxidase (EC 1.3.3.4)	1040	23	-18.2	385
ssa-miR-146a-5p	√	√	NM_001173892.1	Ras-related protein Rab-3B	1476	23	-19.9	162
ssa-miR-146a-5p	√	√	NM_001173910.1	Glutathione S-transferase C-terminal domain-containing protein	935	23	-21.9	440
ssa-miR-146a-5p	√	√	NM_001173929.1	Stress 70 protein chaperone microsome-associated 60 kDa protein precursor	2615	23	-20.5	1386
ssa-miR-146a-5p	√	√	NM_001173966.1	NEDD8-conjugating enzyme UBE2F (NEDD8-conjugating enzyme UBE2F isoform X1)	1728	23	-18.1	1564
ssa-miR-146a-5p	√	√	NM_001256722.1	TANK-binding kinase 1 (serine/threonine-protein kinase TBK1) (EC 2.7.11.1)	500	23	-22.6	337
ssa-miR-146a-5p	√	√	XM_014128513.1	eosinophil peroxidase	1546	23	-22.9	523
ssa-miR-146a-5p	√	√	XM_014177300.1	VHSV-inducible protein	1137	23	-18.7	298
ssa-miR-146d-1-3p	√		NM_001123536.1	Rhodopsin	910	22	-22.9	389
ssa-miR-146d-1-3p	√		NM_001123617.1	Tumor necrosis factor alpha	1041	22	-31.1	64
ssa-miR-146d-1-3p	√		NM_001139594.1	Ubiquitin-conjugating enzyme E2D 2 isoform 1 (ubiquitin-conjugating enzyme E2 D3) (EC 6.3.2.19)	828	22	-23.0	213
ssa-miR-146d-1-3p	√		NM_001139604.1	Glutamyl-tRNA(Gln) amidotransferase subunit C, mitochondrial (Glu-AdT subunit C) (EC 6.3.5.-)	471	22	-21.4	5
ssa-miR-146d-1-3p	√		NM_001139613.1	lysosome-related ORGANELLE complex-1 subunit 1	1437	22	-22.0	1243
ssa-miR-146d-1-3p	√		NM_001139679.1	5'-nucleotidase (EC 3.1.3.5)	1449	22	-27.8	126
ssa-miR-146d-1-3p	√		NM_001139694.1	Protein-serine/threonine kinase (EC 2.7.11.-)	872	22	-19.2	226
ssa-miR-146d-1-3p	√		NM_001139760.1	Vacuolar protein sorting-associated protein 29 (Vesicle protein sorting 29)	579	22	-22.6	478
ssa-miR-146d-1-3p	√		NM_001139765.1	Cell division protein kinase 9	774	22	-21.1	461
ssa-miR-146d-1-3p	√		NM_001139792.1	MAP kinase-activated protein kinase 3 (mitogen-activated protein kinase 3) (EC 2.7.11.1)	1339	22	-21.0	569
ssa-miR-146d-1-3p	√		NM_001139797.1	Torsin family protein C9orf167 homolog	619	22	-25.5	169
ssa-miR-146d-1-3p	√		NM_001139809.1	Dual specificity mitogen-activated protein kinase kinase 2 (dual specificity mitogen-activated protein kinase kinase 2 isoform X1)	1262	22	-19.0	28
ssa-miR-146d-1-3p	√		NM_001139816.1	BRO1 domain-containing protein BROX (BRO1 domain-containing protein BROX isoform X1)	1755	22	-21.6	278
ssa-miR-146d-1-3p	√		NM_001139817.1	Phenylalanyl-tRNA synthetase beta chain	800	22	-20.8	304
ssa-miR-146d-1-3p	√		NM_001139838.1	TM2 domain-containing protein 3 precursor	1397	22	-21.1	84
ssa-miR-146d-1-3p	√		NM_001139840.1	Collectrin (Collectrin precursor)	1324	22	-19.4	688
ssa-miR-146d-1-3p	√		NM_001139867.1	Serine/threonine-protein kinase (EC 2.7.11.1)	1485	22	-23.6	1264
ssa-miR-146d-1-3p	√		NM_001139873.1	Ubiquitin-like protein	1789	22	-26.4	1555
ssa-miR-146d-1-3p	√		NM_001139907.1	Tyrosine-protein kinase (EC 2.7.10.2)	509	22	-20.8	312
ssa-miR-146d-1-3p	√		NM_001139920.1	Cysteinyl-tRNA synthetase, cytoplasmic	1666	22	-25.8	836
ssa-miR-146d-1-3p	√		NM_001139936.1	RAB6A, member RAS oncogene family (Ras-related protein Rab-6A)	1574	22	-22.6	952
ssa-miR-146d-1-3p	√		NM_001139956.1	DnaJ homolog subfamily C member 7	1535	22	-21.4	456
ssa-miR-146d-1-3p	√		NM_001139964.1	Low density lipoprotein receptor adapter protein 1-B	1095	22	-22.7	112
ssa-miR-146d-1-3p	√		NM_001140018.1	Sorting nexin	1549	22	-26.5	449
ssa-miR-146d-1-3p	√		NM_001140018.1	Sorting nexin	1549	22	-20.6	583
ssa-miR-146d-1-3p	√		NM_001140018.1	Sorting nexin	1549	22	-20.3	1050
ssa-miR-146d-1-3p	√		NM_001140019.1	Heterogeneous nuclear ribonucleoprotein L-like	1604	22	-19.6	1164
ssa-miR-146d-1-3p	√		NM_001140030.1	Endothelin B receptor-like protein 2 (Endothelin B receptor-like protein 2 precursor)	914	22	-24.3	144
ssa-miR-146d-1-3p	√		NM_001140041.1	YIPF3 (protein YIPF3)	864	22	-27.9	37
ssa-miR-146d-1-3p	√		NM_001140054.1	Serine/threonine-protein kinase 16 (serine/threonine-protein kinase 16-like)	1322	22	-18.7	410
ssa-miR-146d-1-3p	√		NM_001140070.1	Histone-binding protein RBBP4	717	22	-21.7	591
ssa-miR-146d-1-3p	√		NM_001140087.1	Tripeptidyl-peptidase 1 (tripeptidyl-peptidase 1 precursor) (EC 3.4.14.9)	864	22	-22.5	730
ssa-miR-146d-1-3p	√		NM_001140094.1	Nucleosome assembly protein 1-like 1	1869	22	-21.0	947
ssa-miR-146d-1-3p	√		NM_001140104.1	Coatomer subunit delta	1442	22	-21.9	456
ssa-miR-146d-1-3p	√		NM_001140125.1	F-box only protein 9	1299	22	-27.4	300
ssa-miR-146d-1-3p	√		NM_001140130.1	Prohibitin	1065	22	-20.2	502
ssa-miR-146d-1-3p	√		NM_001140174.1	Motile sperm domain-containing protein 2	1393	22	-24.8	767
ssa-miR-146d-1-3p	√		NM_001140182.1	Carboxypeptidase (EC 3.4.16.-)	1232	22	-23.7	392
ssa-miR-146d-1-3p	√		NM_001140235.1	Erythropoietin receptor	2318	22	-19.5	1124
ssa-miR-146d-1-3p	√		NM_001140273.1	Alpha-galactosidase (EC 3.2.1.-)	1174	22	-22.1	512
ssa-miR-146d-1-3p	√		NM_001140293.1	Mixed lineage kinase domain-like protein	1046	22	-23.8	120
ssa-miR-146d-1-3p	√		NM_001140333.1	Signal peptide peptidase-like 2B (Signal peptide peptidase-like 2B precursor)	1433	22	-21.4	1226
ssa-miR-146d-1-3p	√		NM_001140345.1	Williams-Beuren syndrome chromosomal region 16 protein homolog (Williams-Beuren syndrome chromosomal region 16 protein isoform X2)	580	22	-29.0	146
ssa-miR-146d-1-3p	√		NM_001140354.1	Lysosomal-associated transmembrane protein 4A	1631	22	-23.5	470
ssa-miR-146d-1-3p	√		NM_001140374.1	Prostaglandin G/H synthase 1 precursor	216	22	-22.5	7
ssa-miR-146d-1-3p	√		NM_001140393.1	Dihydropyrimidinase-related protein 3	1613	22	-18.3	917
ssa-miR-146d-1-3p	√		NM_001140414.1	Splicing factor, arginine/serine-rich 9 (splicing factor, arginine/serine-rich 9 isoform X1)	541	22	-21.2	108
ssa-miR-146d-1-3p	√		NM_001140430.1	Synaptotagmin-4	814	22	-19.0	253
ssa-miR-146d-1-3p	√		NM_001140450.1	Tyrosine-protein phosphatase non-receptor type 6 (tyrosine-protein phosphatase non-receptor type 6 isoform X4)	762	22	-22.0	270
ssa-miR-146d-1-3p	√		NM_001140459.1	Nucleolar protein 11-like	744	22	-19.3	103
ssa-miR-146d-1-3p	√		NM_001140505.1	Integral membrane protein GPR177	1109	22	-21.2	758
ssa-miR-146d-1-3p	√		NM_001140510.1	Serine/threonine-protein kinase RIO3 (EC 2.7.11.1)	632	22	-25.1	3
ssa-miR-146d-1-3p	√		NM_001140540.1	DnaJ homolog subfamily B member 14	861	22	-27.8	584
ssa-miR-146d-1-3p	√		NM_001140554.1	Transmembrane protein 185-like	1098	22	-20.0	632
ssa-miR-146d-1-3p	√		NM_001140631.1	L-xylulose reductase isoform X1	169	22	-24.0	30
ssa-miR-146d-1-3p	√		NM_001140706.1	Ras-related protein Rab-39B	197	22	-19.5	13
ssa-miR-146d-1-3p	√		NM_001140861.2	Secretory carrier-associated membrane protein (Secretory carrier membrane protein)	396	22	-23.2	26
ssa-miR-146d-1-3p	√		NM_001140888.1	Hepatocellular carcinoma-associated antigen 127 (zinc finger C4H2 domain-containing protein)	528	22	-19.1	315
ssa-miR-146d-1-3p	√		NM_001141085.1	Mitogen-activated protein kinase organizer 1 (mitogen-activated protein kinase organizer 1 isoform X1)	292	22	-26.2	135
ssa-miR-146d-1-3p	√		NM_001141122.2	Calcineurin B homologous protein 2	540	22	-18.5	47
ssa-miR-146d-1-3p	√		NM_001141170.1	AP complex subunit sigma	603	22	-20.2	64
ssa-miR-146d-1-3p	√		NM_001141182.1	Heat shock protein beta-1 (heat shock protein, alpha-crystallin-related, 1)	574	22	-19.7	379
ssa-miR-146d-1-3p	√		NM_001141201.2	Exosome complex exonuclease MTR3	290	22	-26.8	91
ssa-miR-146d-1-3p	√		NM_001141274.2	Peptidylprolyl isomerase (EC 5.2.1.8)	484	22	-19.8	23
ssa-miR-146d-1-3p	√		NM_001141282.3	Dynein light chain 1, axonemal	835	22	-24.3	91
ssa-miR-146d-1-3p	√		NM_001141306.1	40S ribosomal protein S19 (Ribosomal protein S19)	802	22	-25.1	79
ssa-miR-146d-1-3p	√		NM_001141327.2	ripply1	791	22	-20.2	301
ssa-miR-146d-1-3p	√		NM_001141454.1	XIAP-associated factor 1	543	22	-23.8	22
ssa-miR-146d-1-3p	√		NM_001141456.1	Dickkopf-related protein 1	398	22	-25.3	6
ssa-miR-146d-1-3p	√		NM_001141561.2	Tetraspanin	878	22	-18.8	116
ssa-miR-146d-1-3p	√		NM_001141603.2	Homeobox protein MSX-2	462	22	-23.2	213
ssa-miR-146d-1-3p	√		NM_001141677.1	AMP deaminase (EC 3.5.4.6)	479	22	-22.7	68
ssa-miR-146d-1-3p	√		NM_001141716.1	Syntaxin-binding protein 6	2035	22	-21.9	15
ssa-miR-146d-1-3p	√		NM_001141820.1	Visinin-like protein 1	2012	22	-19.6	1777
ssa-miR-146d-1-3p	√		NM_001141848.1	Abhydrolase domain-containing protein 14B	380	22	-23.0	15
ssa-miR-146d-1-3p	√		NM_001141885.1	alpha-endosulfine (alpha-endosulfine isoform X1)	881	22	-21.4	544
ssa-miR-146d-1-3p	√		NM_001141886.1	Coiled-coil-helix-coiled-coil-helix domain-containing protein 5	618	22	-18.5	142
ssa-miR-146d-1-3p	√		NM_001146373.1	Vesicle transport protein	451	22	-31.5	63
ssa-miR-146d-1-3p	√		NM_001146443.1	Retinitis pigmentosa 9 protein homolog (retinitis pigmentosa 9 (Autosomal dominant))	771	22	-22.0	687
ssa-miR-146d-1-3p	√		NM_001146497.1	Alpha-1,3-mannosyl-glycoprotein 4-beta-N-acetylglucosaminyltransferase B	524	22	-26.7	433
ssa-miR-146d-1-3p	√		NM_001146600.1	Ras-related protein Rab-25	504	22	-24.4	256
ssa-miR-146d-1-3p	√		NM_001146629.1	C7orf50 (CG050 protein)	780	22	-19.6	262
ssa-miR-146d-1-3p	√		NM_001146629.1	C7orf50 (CG050 protein)	780	22	-19.4	156
ssa-miR-146d-1-3p	√		NM_001146640.1	BTB/POZ domain-containing protein KCTD17	256	22	-20.0	21
ssa-miR-146d-1-3p	√		NM_001146652.1	DNA-directed RNA polymerases I, II, and III subunit RPABC3	555	22	-25.6	424
ssa-miR-146d-1-3p	√		NM_001146669.1	Heterogeneous nuclear ribonucleoproteins A2/B1	602	22	-22.2	25
ssa-miR-146d-1-3p	√		NM_001165302.1	Translation initiation factor eIF-2B subunit epsilon	592	22	-26.5	26
ssa-miR-146d-1-3p	√		NM_001165325.1	Exocyst complex component 5	1892	22	-20.0	1
ssa-miR-146d-1-3p	√		NM_001165327.1	Fibroblast growth factor (FGF)	2373	22	-22.7	2046
ssa-miR-146d-1-3p	√		NM_001165331.2	Beta-1,4 N-acetylgalactosaminyltransferase	1759	22	-26.2	1543
ssa-miR-146d-1-3p	√		NM_001165331.2	Beta-1,4 N-acetylgalactosaminyltransferase	1759	22	-22.5	656
ssa-miR-146d-1-3p	√		NM_001165340.1	Myotubularin-related protein 2	2005	22	-18.6	1327
ssa-miR-146d-1-3p	√		NM_001165354.1	Ubiquitin-conjugating enzyme E2 H (EC 6.3.2.19)	2758	22	-18.2	1637
ssa-miR-146d-1-3p	√		NM_001165356.1	Obg-like ATPase 1	1053	22	-20.2	742
ssa-miR-146d-1-3p	√		NM_001165356.1	Obg-like ATPase 1	1053	22	-19.6	563
ssa-miR-146d-1-3p	√		NM_001165358.1	Tyrosine-protein kinase (EC 2.7.10.2)	1718	22	-18.6	129
ssa-miR-146d-1-3p	√		NM_001165359.1	phosphatase 1L	2043	22	-25.1	716
ssa-miR-146d-1-3p	√		NM_001165368.1	C-1-tetrahydrofolate synthase, cytoplasmic	678	22	-24.3	71
ssa-miR-146d-1-3p	√		NM_001165407.1	Translocating chain-associated membrane protein	2415	22	-22.7	2225
ssa-miR-146d-1-3p	√		NM_001171780.1	Delta-6 fatty acyl desaturase (delta-6 fatty acyl desaturase-like) (delta-6 fatty acyl desaturase-like isoform X1)	1408	22	-19.6	934
ssa-miR-146d-1-3p	√		NM_001172281.1	Delta-6 fatty acyl desaturase	1408	22	-19.6	934
ssa-miR-146d-1-3p	√		NM_001173559.1	ADP-ribosylation factor 1-like	1559	22	-19.1	379
ssa-miR-146d-1-3p	√		NM_001173569.1	Ethanolamine-phosphate cytidylyltransferase (ethanolamine-phosphate cytidylyltransferase isoform X1)	2564	22	-21.5	861
ssa-miR-146d-1-3p	√		NM_001173577.1	Ras-related protein Rab-31	4066	22	-21.3	326
ssa-miR-146d-1-3p	√		NM_001173600.1	Interferon regulatory factor 2-binding protein 1 (interferon regulatory factor 2-binding protein 1 isoform X1)	986	22	-21.9	439
ssa-miR-146d-1-3p	√		NM_001173605.1	Non-specific serine/threonine protein kinase (EC 2.7.11.1)	2239	22	-23.6	769
ssa-miR-146d-1-3p	√		NM_001173607.1	Exostosin-2	1113	22	-21.3	1063
ssa-miR-146d-1-3p	√		NM_001173609.1	Serine/threonine-protein phosphatase (EC 3.1.3.16)	1868	22	-18.8	199
ssa-miR-146d-1-3p	√		NM_001173617.1	Olfactomedin-like protein 2A	909	22	-20.8	736
ssa-miR-146d-1-3p	√		NM_001173627.1	Type-2 Angiotensin II receptor (type-2 angiotensin II receptor isoform X1)	2066	22	-25.3	1430
ssa-miR-146d-1-3p	√		NM_001173633.1	Nucleolar transcription factor 1	533	22	-24.5	377
ssa-miR-146d-1-3p	√		NM_001173642.1	Sulfate anion transporter 1 (Solute carrier family 26 member 1)	1147	22	-20.3	1082
ssa-miR-146d-1-3p	√		NM_001173668.1	Eukaryotic translation initiation factor 2 subunit 3	690	22	-27.1	10
ssa-miR-146d-1-3p	√		NM_001173669.1	Major vault protein	721	22	-18.5	519
ssa-miR-146d-1-3p	√		NM_001173684.1	Vacuolar protein sorting-associated protein 37B	2588	22	-21.3	1008
ssa-miR-146d-1-3p	√		NM_001173743.1	Canopy 4 (protein canopy 4 precursor)	1771	22	-26.2	660
ssa-miR-146d-1-3p	√		NM_001173780.1	Vacuolar protein-sorting-associated protein 36	1030	22	-20.7	442
ssa-miR-146d-1-3p	√		NM_001173801.1	TAF6-like RNA polymerase II p300/CBP-associated factor-associated factor 65 kDa subunit 6L (TAF6-like RNA polymerase II p300/CBP-associated factor-associated factor 65 kDa subunit 6L isoform X1)	572	22	-22.9	356
ssa-miR-146d-1-3p	√		NM_001173842.1	TRAF-type zinc finger domain-containing protein 1	1318	22	-23.8	22
ssa-miR-146d-1-3p	√		NM_001173847.1	Acyl-coenzyme A oxidase 1, peroxisomal (peroxisomal acyl-coenzyme A oxidase 1) (EC 1.3.3.6)	2270	22	-19.8	1809
ssa-miR-146d-1-3p	√		NM_001173920.1	Fructose-bisphosphate aldolase (EC 4.1.2.13)	2303	22	-21.2	1857
ssa-miR-146d-1-3p	√		NM_001173926.1	Platelet-derived growth factor receptor-like protein (Platelet-derived growth factor receptor-like protein precursor)	721	22	-22.4	94
ssa-miR-146d-1-3p	√		NM_001173961.1	Peptidyl-prolyl cis-trans isomerase-like 2 (EC 5.2.1.8)	773	22	-18.2	1
ssa-miR-146d-1-3p	√		NM_001279013.1	Histone deacetylase (EC 3.5.1.98)	748	22	-23.0	360
ssa-miR-146d-1-3p	√		NM_001279024.1	Histone RNA hairpin-binding protein	464	22	-18.6	3
ssa-miR-146d-1-3p	√		NM_001279082.1	Beta-carotene oxygenase 2 like (beta,beta-carotene 9',10'-oxygenase-like) (beta-carotene oxygenase 2 like isoform X1)	66	22	-20.8	33
ssa-miR-146d-1-3p	√		NM_001279114.1	Cerebellin-2-like protein (cerebellin-2-like protein isoform X1) (cerebellin-2-like protein precursor)	917	22	-20.6	26
ssa-miR-181a-5-3p		√	NM_001123690.1	Mx2 protein (myxovirus resistance 2)	558	22	-21.0	140
ssa-miR-181a-5-3p		√	NM_001139574.1	Homeobox protein HoxB8aa	311	22	-21.7	107
ssa-miR-181a-5-3p		√	NM_001139802.1	Neuromodulin	798	22	-18.4	194
ssa-miR-181a-5-3p		√	NM_001140142.1	EH domain-containing protein 3	1185	22	-23.1	7
ssa-miR-181a-5-3p		√	NM_001140159.1	Eukaryotic peptide chain release factor GTP-binding subunit ERF3B	811	22	-29.6	65
ssa-miR-181a-5-3p		√	NM_001140247.1	proline-rich nuclear receptor coactivator 2 (proline-rich nuclear receptor coactivator 2 isoform X1)	2475	22	-22.5	91
ssa-miR-181a-5-3p		√	NM_001140314.1	Copper Chaperone for Superoxide dismutase	1122	22	-28.2	787
ssa-miR-181a-5-3p		√	NM_001140424.1	Peptidylprolyl isomerase (EC 5.2.1.8)	2219	22	-23.3	376
ssa-miR-181a-5-3p		√	NM_001140428.1	FAM43A	756	22	-25.5	403
ssa-miR-181a-5-3p		√	NM_001140564.1	Hydroxyacylglutathione hydrolase	3255	22	-22.4	550
ssa-miR-181a-5-3p		√	NM_001140655.1	AN1-type zinc finger protein 2B	303	22	-20.2	48
ssa-miR-181a-5-3p		√	NM_001140686.2	C3orf60 homolog (CC060 protein)	317	22	-23.0	14
ssa-miR-181a-5-3p		√	NM_001141892.1	XTP3-transactivated gene A protein homolog	550	22	-26.3	361
ssa-miR-181a-5-3p		√	NM_001141902.1	ADP-ribosylation factor-like protein 2-binding protein	768	22	-32.1	514
ssa-miR-181a-5-3p		√	NM_001146551.1	Eukaryotic translation initiation factor 3 subunit J (eIF3j) (Eukaryotic translation initiation factor 3 subunit 1) (eIF-3-alpha) (eIF3 p35)	486	22	-24.1	391
ssa-miR-181a-5-3p		√	NM_001165286.2	C9orf114 (CI114 protein)	422	22	-21.9	79
ssa-miR-181a-5-3p		√	NM_001165311.1	Heterogeneous nuclear ribonucleoprotein G	2981	22	-25.9	27
ssa-miR-181a-5-3p		√	NM_001165402.1	Matrix metalloproteinase-25 (Matrix metalloproteinase-25 precursor)	1099	22	-31.7	472
ssa-miR-181a-5-3p		√	NM_001173663.1	Hormone-sensitive lipase	2142	22	-21.5	1043
ssa-miR-181a-5-3p		√	NM_001173779.1	cAMP-responsive element-binding protein 3-like protein 2	1053	22	-21.3	574
ssa-miR-181a-5-3p		√	NM_001173918.1	NEDD8-conjugating enzyme Ubc12 (EC 6.3.2.19)	1586	22	-30.0	96
ssa-miR-181a-5-3p		√	NM_001173949.1	Synaptosomal-associated protein	1520	22	-20.9	211
ssa-miR-181a-5-3p		√	NM_001279008.1	Histone mRNA 3-exonuclease 1	1293	22	-29.0	1030
ssa-miR-181a-5-3p		√	NM_001279038.1	Histone deacetylase complex subunit SAP30L	1836	22	-18.9	1611
ssa-miR-183-1-3-3p	√		BT059022.1	CRFB4a (Interleukin-10 receptor beta chain) (interleukin-10 receptor subunit beta-like)	2333	20	-19.5	956
ssa-miR-183-1-3-3p	√		NM_001123573.1	Cathelicidin antimicrobial peptide (Cathelicidin-derived antimicrobial peptide 2) (cathelicidin antimicrobial peptide precursor)	304	20	-18.5	119
ssa-miR-183-1-3-3p	√		NM_001139686.1	ATP synthase subunit d, mitochondrial	549	20	-20.9	342
ssa-miR-183-1-3-3p	√		NM_001139815.1	Lunapark-B (protein lunapark-B)	724	20	-19.7	317
ssa-miR-183-1-3-3p	√		NM_001139830.1	Glycogenin-1	2529	20	-19.4	1696
ssa-miR-183-1-3-3p	√		NM_001139860.1	Keratinocytes-associated transmembrane protein 2	1479	20	-18.3	661
ssa-miR-183-1-3-3p	√		NM_001139957.1	Carbohydrate sulfotransferase (EC 2.8.2.-)	1879	20	-20.4	257
ssa-miR-183-1-3-3p	√		NM_001139984.1	Amiloride-sensitive cation channel 2, neuronal	1890	20	-18.6	1390
ssa-miR-183-1-3-3p	√		NM_001140061.1	Transmembrane protein 45B	1183	20	-21.7	439
ssa-miR-183-1-3-3p	√		NM_001140063.1	Kunitz-type protease inhibitor 2 (Kunitz-type protease inhibitor 2 precursor)	924	20	-19.3	777
ssa-miR-183-1-3-3p	√		NM_001140126.1	RUN domain-containing protein 1	1946	20	-24.1	546
ssa-miR-183-1-3-3p	√		NM_001140154.1	B-cell CLL/lymphoma 7 protein family member B (B-cell CLL/lymphoma 7b)	1258	20	-18.9	1094
ssa-miR-183-1-3-3p	√		NM_001140247.1	proline-rich nuclear receptor coactivator 2 (proline-rich nuclear receptor coactivator 2 isoform X1)	2475	20	-21.4	423
ssa-miR-183-1-3-3p	√		NM_001140282.1	Leucine-rich glioma-inactivated protein 1 precursor (leucine-rich glioma-inactivated protein 1 isoform X1)	646	20	-20.5	237
ssa-miR-183-1-3-3p	√		NM_001140395.1	COMM domain-containing protein 2	1179	20	-19.0	623
ssa-miR-183-1-3-3p	√		NM_001140508.1	SH2 domain-containing protein 4A	737	20	-19.7	435
ssa-miR-183-1-3-3p	√		NM_001140549.1	V-type proton ATPase 21 kDa proteolipid subunit (Vacuolar ATP synthase 21 kDa proteolipid subunit)	2027	20	-19.9	766
ssa-miR-183-1-3-3p	√		NM_001140734.2	Thymosin beta	490	20	-21.1	334
ssa-miR-183-1-3-3p	√		NM_001140998.1	Centrosomal protein of 97 kDa	752	20	-20.1	492
ssa-miR-183-1-3-3p	√		NM_001141212.1	Glutamine synthetase (EC 6.3.1.2)	395	20	-21.0	341
ssa-miR-183-1-3-3p	√		NM_001141233.1	Peptidyl-prolyl cis-trans isomerase (PPIase) (EC 5.2.1.8)	683	20	-22.6	326
ssa-miR-183-1-3-3p	√		NM_001165319.1	NIPA-like protein 3	1952	20	-20.5	650
ssa-miR-183-1-3-3p	√		NM_001173567.1	General transcription factor IIE subunit 1	1336	20	-19.2	1004
ssa-miR-183-1-3-3p	√		NM_001173602.1	Lamina-associated polypeptide 2, isoforms beta/gamma	1929	20	-20.6	1873
ssa-miR-183-1-3-3p	√		NM_001173639.1	Spartin	1214	20	-18.9	106
ssa-miR-183-1-3-3p	√		NM_001173763.1	Septin-8	1416	20	-21.0	173
ssa-miR-183-1-3-3p	√		NM_001173771.1	ADP-ribosylation factor-like 4 (ADP-ribosylation factor-like protein 4A)	1668	20	-20.6	905
ssa-miR-183-1-3-3p	√		NM_001173807.1	Serine/threonine-protein phosphatase dullard-A	1188	20	-29.2	580
ssa-miR-183-1-3-3p	√		NM_001173863.1	jagunal homolog 1-A	1755	20	-27.4	1155
ssa-miR-183-1-3-3p	√		NM_001195198.1	FXYD domain-containing ion transport regulator	898	20	-23.4	855
ssa-miR-183-1-3-3p	√		XM_014209560.1	E3 ISG15--protein ligase HERC5-like	511	20	-19.8	363
ssa-miR-183-2-3p	√		BT059022.1	CRFB4a (Interleukin-10 receptor beta chain) (interleukin-10 receptor subunit beta-like)	2333	22	-22.0	956
ssa-miR-183-2-3p	√		NM_001123655.1	Serotransferrin	439	22	-19.6	344
ssa-miR-183-2-3p	√		NM_001139588.1	Protein phosphatase 1 regulatory (Inhibitor) subunit 7 (protein phosphatase 1 regulatory subunit 7)	1199	22	-18.7	690
ssa-miR-183-2-3p	√		NM_001139612.1	V-maf musculoaponeurotic fibrosarcoma oncogene-like	1764	22	-20.1	1379
ssa-miR-183-2-3p	√		NM_001139626.1	Component of oligomeric golgi complex 2 (conserved oligomeric Golgi complex subunit 2)	478	22	-21.7	245
ssa-miR-183-2-3p	√		NM_001139753.1	uncharacterized protein LOC100194694	530	22	-18.4	73
ssa-miR-183-2-3p	√		NM_001139756.1	transposase-like	1555	22	-18.1	806
ssa-miR-183-2-3p	√		NM_001139792.1	MAP kinase-activated protein kinase 3 (mitogen-activated protein kinase 3) (EC 2.7.11.1)	1339	22	-20.3	272
ssa-miR-183-2-3p	√		NM_001139830.1	Glycogenin-1	2529	22	-18.0	1434
ssa-miR-183-2-3p	√		NM_001139934.1	Methyl-CpG-binding domain protein 3	1258	22	-18.1	230
ssa-miR-183-2-3p	√		NM_001140001.1	Monoglyceride lipase (EC 3.1.1.23)	1034	22	-23.0	284
ssa-miR-183-2-3p	√		NM_001140076.1	CAAX prenyl protease (EC 3.4.24.84)	1090	22	-22.8	662
ssa-miR-183-2-3p	√		NM_001140081.1	Claudin-12 (claudin-12 isoform X1)	1693	22	-21.8	214
ssa-miR-183-2-3p	√		NM_001140126.1	RUN domain-containing protein 1	1946	22	-27.8	546
ssa-miR-183-2-3p	√		NM_001140241.1	Insulinoma-associated protein 1	592	22	-18.8	266
ssa-miR-183-2-3p	√		NM_001140249.1	Gamma-glutamyltranspeptidase 1	1004	22	-21.1	817
ssa-miR-183-2-3p	√		NM_001140263.1	Lissencephaly-1 homolog	1080	22	-19.7	353
ssa-miR-183-2-3p	√		NM_001140293.1	Mixed lineage kinase domain-like protein	1046	22	-18.9	679
ssa-miR-183-2-3p	√		NM_001140294.1	WASH complex subunit CCDC53	1455	22	-20.1	1051
ssa-miR-183-2-3p	√		NM_001140308.1	Suppressor of IKK-epsilon (suppressor of IKBKE 1 isoform X1)	2089	22	-19.5	531
ssa-miR-183-2-3p	√		NM_001140366.1	Tumor protein D53 homolog	1240	22	-20.0	474
ssa-miR-183-2-3p	√		NM_001140366.1	Tumor protein D53 homolog	1240	22	-18.7	713
ssa-miR-183-2-3p	√		NM_001140395.1	COMM domain-containing protein 2	1179	22	-25.3	623
ssa-miR-183-2-3p	√		NM_001140481.1	LAG1 homolog, ceramide synthase 2 (LAG1 longevity assurance homolog 2)	1211	22	-18.1	887
ssa-miR-183-2-3p	√		NM_001140492.1	Tubulin-folding cofactor B	1817	22	-18.8	1214
ssa-miR-183-2-3p	√		NM_001140492.1	Tubulin-folding cofactor B	1817	22	-18.8	1449
ssa-miR-183-2-3p	√		NM_001140527.1	Golgi reassembly-stacking protein 2	834	22	-21.0	422
ssa-miR-183-2-3p	√		NM_001140534.1	Transketolase (transketolase-like protein 2) (EC 2.2.1.1)	764	22	-19.1	498
ssa-miR-183-2-3p	√		NM_001140564.1	Hydroxyacylglutathione hydrolase	3255	22	-22.4	1182
ssa-miR-183-2-3p	√		NM_001140610.2	Beta-crystallin A1-2 (beta-crystallin A1-2 isoform X1)	363	22	-20.3	311
ssa-miR-183-2-3p	√		NM_001140771.1	Coiled-coil domain containing 124 (Coiled-coil domain-containing protein 124) (coiled-coil domain-containing protein 124 isoform X1)	350	22	-18.3	178
ssa-miR-183-2-3p	√		NM_001140874.1	neuropeptide-like protein C4orf48 homolog precursor (EC 2.3.1.17)	1063	22	-18.4	506
ssa-miR-183-2-3p	√		NM_001140918.2	FAM32A-like	615	22	-20.7	414
ssa-miR-183-2-3p	√		NM_001140942.2	ADP-ribosylation factor-like protein 2	624	22	-18.4	598
ssa-miR-183-2-3p	√		NM_001140987.1	Tubulin-specific chaperone A	927	22	-21.5	743
ssa-miR-183-2-3p	√		NM_001141187.1	Synaptobrevin homolog YKT6	471	22	-19.0	294
ssa-miR-183-2-3p	√		NM_001141233.1	Peptidyl-prolyl cis-trans isomerase (PPIase) (EC 5.2.1.8)	683	22	-20.3	193
ssa-miR-183-2-3p	√		NM_001141249.1	WW domain-binding protein 2	221	22	-21.2	103
ssa-miR-183-2-3p	√		NM_001141292.3	C1orf149 homolog (CA149 protein)	443	22	-18.1	209
ssa-miR-183-2-3p	√		NM_001141298.2	General transcription factor IIH subunit 5	408	22	-21.1	320
ssa-miR-183-2-3p	√		NM_001141347.1	Ubiquinone biosynthesis protein COQ4 homolog (ubiquinone biosynthesis protein COQ4 homolog, mitochondrial)	592	22	-20.0	523
ssa-miR-183-2-3p	√		NM_001141716.1	Syntaxin-binding protein 6	2035	22	-25.4	35
ssa-miR-183-2-3p	√		NM_001141731.1	Complement C1q tumor necrosis factor-related protein 4 (Complement C1q tumor necrosis factor-related protein 4 precursor)	1976	22	-18.1	595
ssa-miR-183-2-3p	√		NM_001141739.1	Aspartate aminotransferase (EC 2.6.1.1)	1919	22	-18.3	782
ssa-miR-183-2-3p	√		NM_001141818.1	Major facilitator superfamily domain-containing protein 4	1736	22	-23.6	1464
ssa-miR-183-2-3p	√		NM_001146365.1	Hcp beta-lactamase-like protein C1orf163 homolog	351	22	-24.4	147
ssa-miR-183-2-3p	√		NM_001146387.1	C10orf57 homolog (CJ057 protein)	749	22	-19.7	638
ssa-miR-183-2-3p	√		NM_001146460.1	Nucleoporin SEH1-like (nucleoporin seh1)	422	22	-19.2	134
ssa-miR-183-2-3p	√		NM_001146486.2	3-oxo-5-beta-steroid 4-dehydrogenase (EC 1.3.1.3)	397	22	-18.5	27
ssa-miR-183-2-3p	√		NM_001146539.1	Nucleoplasmin-like protein NO29	337	22	-20.1	50
ssa-miR-183-2-3p	√		NM_001146626.1	Ran-binding protein 10	496	22	-24.2	214
ssa-miR-183-2-3p	√		NM_001146675.1	CDP-diacylglycerol--serine O-phosphatidyltransferase	541	22	-21.7	11
ssa-miR-183-2-3p	√		NM_001165274.1	methyltransferase WBSCR22	279	22	-24.3	71
ssa-miR-183-2-3p	√		NM_001165286.2	C9orf114 (CI114 protein)	422	22	-18.6	44
ssa-miR-183-2-3p	√		NM_001165304.1	Sorting nexin-11 (sorting nexin-11 isoform X1)	1811	22	-24.4	519
ssa-miR-183-2-3p	√		NM_001165324.1	Integrin beta	1110	22	-22.5	853
ssa-miR-183-2-3p	√		NM_001165349.1	Microtubule-associated protein	3212	22	-19.7	376
ssa-miR-183-2-3p	√		NM_001165361.1	Transmembrane protein 56-B	2891	22	-18.2	1631
ssa-miR-183-2-3p	√		NM_001165381.1	SH2/SH3 adaptor crk (adapter molecule crk)	2925	22	-23.1	1425
ssa-miR-183-2-3p	√		NM_001165395.1	Legumain (legumain isoform X1) (legumain precursor) (EC 3.4.22.34)	2613	22	-18.5	544
ssa-miR-183-2-3p	√		NM_001165410.1	2,3-cyclic-nucleotide 3-phosphodiesterase	1094	22	-18.9	114
ssa-miR-183-2-3p	√		NM_001173591.1	von Hippel-Lindau disease tumor suppressor isoform X1	1745	22	-23.9	109
ssa-miR-183-2-3p	√		NM_001173594.1	Transmembrane protein 34	1363	22	-19.5	946
ssa-miR-183-2-3p	√		NM_001173665.1	Alpha-galactosidase (EC 3.2.1.-)	528	22	-18.1	132
ssa-miR-183-2-3p	√		NM_001173674.1	TATA-box-binding protein (TATA-box-binding protein isoform X1)	1298	22	-18.6	839
ssa-miR-183-2-3p	√		NM_001173706.1	Phosphoinositide phospholipase C (EC 3.1.4.11)	680	22	-18.2	213
ssa-miR-183-2-3p	√		NM_001173730.1	Zinc finger protein 410 (zinc finger protein 410 isoform X1)	1216	22	-18.7	363
ssa-miR-183-2-3p	√		NM_001173765.1	Probable G-protein coupled receptor 132	1598	22	-18.8	972
ssa-miR-183-2-3p	√		NM_001173775.1	FAM55C	1717	22	-20.7	1560
ssa-miR-183-2-3p	√		NM_001173887.1	Cardiolipin synthetase (cardiolipin synthase)	1498	22	-22.9	1026
ssa-miR-183-2-3p	√		NM_001279046.1	MuRF1c	584	22	-18.2	475
ssa-miR-183-2-3p	√		NM_001279090.1	STAC3 alpha	994	22	-21.3	903
ssa-miR-183-2-3p	√		NM_001279122.1	muscle RING finger 1	566	22	-18.2	474
ssa-miR-183-2-3p	√		XM_014207267.1	E3 ubiquitin-protein ligase TRIM39-like	297	22	-18.3	125
ssa-miR-192a-5p	√		NM_001123576.1	Growth hormone receptor isoform 1 (growth hormone receptor isoform 1 precursor) (growth hormone receptor isoform 1 precursor isoform X1)	852	21	-22.4	592
ssa-miR-192a-5p	√		NM_001123585.1	Anti-mullerian hormone (anti-mullerian hormone precursor)	541	21	-19.0	86
ssa-miR-192a-5p	√		NM_001123594.1	Growth hormone receptor isoform 2 (growth hormone receptor isoform 2 precursor)	814	21	-23.2	565
ssa-miR-192a-5p	√		NM_001123617.1	Tumor necrosis factor alpha	1041	21	-18.4	97
ssa-miR-192a-5p	√		NM_001136548.1	Interferon regulatory factor 7	730	21	-19.3	554
ssa-miR-192a-5p	√		NM_001136550.1	MAPK kinase 6c	730	21	-19.3	554
ssa-miR-192a-5p	√		NM_001139589.1	Microtubule-associated protein 1 light chain 3 alpha (microtubule-associated proteins 1A/1B light chain 3A)	1282	21	-19.0	52
ssa-miR-192a-5p	√		NM_001139694.1	Protein-serine/threonine kinase (EC 2.7.11.-)	872	21	-26.8	25
ssa-miR-192a-5p	√		NM_001139725.1	Isocitrate dehydrogenase [NADP] (EC 1.1.1.42)	371	21	-18.5	39
ssa-miR-192a-5p	√		NM_001139751.1	Annexin	636	21	-22.6	542
ssa-miR-192a-5p	√		NM_001139770.1	Syntaxin-5 (syntaxin-5 isoform X1)	1352	21	-19.8	1217
ssa-miR-192a-5p	√		NM_001139771.1	Zinc transporter SLC39A7 (Zinc transporter SLC39A7 precursor) (zinc transporter SLC39A7 isoform X1)	1518	21	-21.5	123
ssa-miR-192a-5p	√		NM_001139781.1	Potassium channel subfamily K member	1060	21	-18.2	407
ssa-miR-192a-5p	√		NM_001139793.1	Tubulin beta chain	589	21	-19.6	353
ssa-miR-192a-5p	√		NM_001139808.1	Neurogenic differentiation factor	1190	21	-18.8	192
ssa-miR-192a-5p	√		NM_001139814.1	archease	1820	21	-19.4	64
ssa-miR-192a-5p	√		NM_001139825.1	Cation-dependent mannose-6-phosphate receptor (Cation-dependent mannose-6-phosphate receptor precursor)	2172	21	-28.2	605
ssa-miR-192a-5p	√		NM_001139838.1	TM2 domain-containing protein 3 precursor	1397	21	-22.3	1062
ssa-miR-192a-5p	√		NM_001139863.1	Hematopoietically-expressed Homeobox protein hhex	1469	21	-22.4	1127
ssa-miR-192a-5p	√		NM_001139881.1	RAS guanyl-releasing protein 2	2181	21	-22.3	291
ssa-miR-192a-5p	√		NM_001139972.1	C-C chemokine receptor type 6	771	21	-19.6	547
ssa-miR-192a-5p	√		NM_001139983.1	Cullin-4B	2472	21	-18.0	570
ssa-miR-192a-5p	√		NM_001139987.1	Presenilin (EC 3.4.23.-)	554	21	-22.5	261
ssa-miR-192a-5p	√		NM_001139995.1	LOC399947 homolog (protein C11orf87-like) (protein C11orf87-like isoform X1)	1597	21	-21.3	895
ssa-miR-192a-5p	√		NM_001140016.1	14-3-3 protein gamma-2	1685	21	-19.1	781
ssa-miR-192a-5p	√		NM_001140046.1	Ran-specific GTPase-activating protein	1301	21	-26.2	1018
ssa-miR-192a-5p	√		NM_001140117.1	Glia-derived nexin precursor	558	21	-20.8	442
ssa-miR-192a-5p	√		NM_001140118.1	RNA-binding protein with multiple splicing-like	1066	21	-19.6	226
ssa-miR-192a-5p	√		NM_001140127.1	Zinc finger protein Gfi-1b	1419	21	-22.3	147
ssa-miR-192a-5p	√		NM_001140143.1	Syntaxin-10	1783	21	-23.0	496
ssa-miR-192a-5p	√		NM_001140145.1	Member RAS oncogene family (Ras-related protein Rab-5A)	1468	21	-18.9	1038
ssa-miR-192a-5p	√		NM_001140157.1	Tropomyosin alpha-4 chain	1312	21	-24.5	372
ssa-miR-192a-5p	√		NM_001140235.1	Erythropoietin receptor	2318	21	-18.1	372
ssa-miR-192a-5p	√		NM_001140253.1	Multiple myeloma tumor-associated protein 2 homolog	508	21	-25.5	108
ssa-miR-192a-5p	√		NM_001140259.1	Rho-related GTP-binding protein RhoE	1354	21	-25.4	1206
ssa-miR-192a-5p	√		NM_001140272.1	FAM110B	1587	21	-20.1	2
ssa-miR-192a-5p	√		NM_001140298.1	Probable phosphatase phospho1	1065	21	-20.0	573
ssa-miR-192a-5p	√		NM_001140414.1	Splicing factor, arginine/serine-rich 9 (splicing factor, arginine/serine-rich 9 isoform X1)	541	21	-20.7	282
ssa-miR-192a-5p	√		NM_001140430.1	Synaptotagmin-4	814	21	-19.8	665
ssa-miR-192a-5p	√		NM_001140513.1	Ribonucleoside-diphosphate reductase (EC 1.17.4.1)	497	21	-23.1	89
ssa-miR-192a-5p	√		NM_001140515.1	G1/S-specific cyclin-D2	3245	21	-28.9	1606
ssa-miR-192a-5p	√		NM_001140684.1	Mimecan precursor	523	21	-20.5	203
ssa-miR-192a-5p	√		NM_001140799.1	Coiled-coil-helix-coiled-coil-helix domain-containing protein 1	328	21	-23.6	273
ssa-miR-192a-5p	√		NM_001140838.1	Zinc finger SWIM domain-containing protein 7	499	21	-22.0	244
ssa-miR-192a-5p	√		NM_001140884.1	lys-63-specific deubiquitinase BRCC36 (EC 3.1.2.15)	251	21	-21.4	196
ssa-miR-192a-5p	√		NM_001141039.1	Golgin subfamily A member 7	721	21	-20.2	296
ssa-miR-192a-5p	√		NM_001141204.1	C1orf52 homolog (CA052 protein)	752	21	-21.4	485
ssa-miR-192a-5p	√		NM_001141209.1	Cell death activator CIDE-3 (cell death activator CIDE-3-like)	542	21	-18.4	298
ssa-miR-192a-5p	√		NM_001141258.1	Alba-like protein C9orf23	290	21	-27.8	148
ssa-miR-192a-5p	√		NM_001141347.1	Ubiquinone biosynthesis protein COQ4 homolog (ubiquinone biosynthesis protein COQ4 homolog, mitochondrial)	592	21	-19.3	415
ssa-miR-192a-5p	√		NM_001141411.1	Sorting nexin-3	763	21	-18.7	743
ssa-miR-192a-5p	√		NM_001141417.1	Vasotocin-neurophysin VT 2 (sialidase-4 precursor) (EC 3.2.1.18)	683	21	-21.1	432
ssa-miR-192a-5p	√		NM_001141449.1	CD209 antigen-like protein E	651	21	-21.1	143
ssa-miR-192a-5p	√		NM_001141574.1	replication factor C subunit 5	306	21	-21.3	23
ssa-miR-192a-5p	√		NM_001141629.1	Serine incorporator 1 precursor	831	21	-20.4	567
ssa-miR-192a-5p	√		NM_001141631.1	AP-3 complex subunit mu-1 isoform X2	729	21	-21.1	17
ssa-miR-192a-5p	√		NM_001141643.1	Flotillin	2445	21	-20.2	1451
ssa-miR-192a-5p	√		NM_001141651.1	Ataxin-7-like protein 3 (SAGA-associated factor 11 homolog)	2858	21	-18.9	2148
ssa-miR-192a-5p	√		NM_001141661.1	Immediate early response 3-interacting protein 1 precursor	616	21	-21.0	189
ssa-miR-192a-5p	√		NM_001141716.1	Syntaxin-binding protein 6	2035	21	-21.6	1751
ssa-miR-192a-5p	√		NM_001141822.1	phosphotriesterase-related protein	1175	21	-25.5	804
ssa-miR-192a-5p	√		NM_001146479.1	Actin-related protein 2/3 complex subunit 1A	483	21	-26.3	102
ssa-miR-192a-5p	√		NM_001146623.1	Protein lin-7 homolog	497	21	-19.4	172
ssa-miR-192a-5p	√		NM_001165279.1	Sentrin-specific protease 8 (EC 3.4.22.68)	910	21	-19.8	431
ssa-miR-192a-5p	√		NM_001165303.1	Gamma-tubulin complex component	1765	21	-21.5	252
ssa-miR-192a-5p	√		NM_001165304.1	Sorting nexin-11 (sorting nexin-11 isoform X1)	1811	21	-20.7	1279
ssa-miR-192a-5p	√		NM_001165326.1	Anoctamin	715	21	-21.2	131
ssa-miR-192a-5p	√		NM_001165327.1	Fibroblast growth factor (FGF)	2373	21	-21.0	2035
ssa-miR-192a-5p	√		NM_001165349.1	Microtubule-associated protein	3212	21	-20.5	207
ssa-miR-192a-5p	√		NM_001165390.1	Vesicular inhibitory amino acid transporter	975	21	-23.0	19
ssa-miR-192a-5p	√		NM_001165392.1	Zona pellucida-like domain-containing protein 1 (ZP domain-containing protein 1) (Cupulin) [Cleaved into: Zona pellucida-like domain-containing protein 1, secreted form]	1539	21	-22.1	644
ssa-miR-192a-5p	√		NM_001165410.1	2,3-cyclic-nucleotide 3-phosphodiesterase	1094	21	-18.3	194
ssa-miR-192a-5p	√		NM_001173644.1	Transcription factor SOX	1693	21	-19.9	374
ssa-miR-192a-5p	√		NM_001173649.1	Tumor necrosis factor receptor superfamily member 6 precursor	2604	21	-20.3	287
ssa-miR-192a-5p	√		NM_001173694.1	ATP-dependent 6-phosphofructokinase (ATP-PFK) (Phosphofructokinase) (EC 2.7.1.11) (Phosphohexokinase)	655	21	-23.7	479
ssa-miR-192a-5p	√		NM_001173736.1	Zinc transporter SLC39A11	1950	21	-20.6	264
ssa-miR-192a-5p	√		NM_001173767.1	Sorting nexin	548	21	-22.6	292
ssa-miR-192a-5p	√		NM_001173779.1	cAMP-responsive element-binding protein 3-like protein 2	1053	21	-19.3	772
ssa-miR-192a-5p	√		NM_001173785.1	Mitogen-activated protein kinase kinase kinase 8	855	21	-20.1	74
ssa-miR-192a-5p	√		NM_001173831.1	Delta-1-pyrroline-5-carboxylate synthase [Includes: Glutamate 5-kinase (GK) (EC 2.7.2.11) (Gamma-glutamyl kinase); Gamma-glutamyl phosphate reductase (GPR) (EC 1.2.1.41) (Glutamate-5-semialdehyde dehydrogenase) (Glutamyl-gamma-semialdehyde dehydrogenase)]	236	21	-20.4	188
ssa-miR-192a-5p	√		NM_001173833.1	BRI3-binding protein precursor	2265	21	-19.6	374
ssa-miR-192a-5p	√		NM_001173849.1	Tyrosine-protein phosphatase non-receptor type 7	806	21	-24.8	457
ssa-miR-192a-5p	√		NM_001173904.1	Heat shock factor protein 2	1961	21	-22.4	1715
ssa-miR-192a-5p	√		NM_001173910.1	Glutathione S-transferase C-terminal domain-containing protein	935	21	-22.3	673
ssa-miR-192a-5p	√		NM_001173936.1	Proteolipid protein DM beta	2009	21	-19.1	696
ssa-miR-192a-5p	√		NM_001173957.1	Origin recognition complex subunit 2	838	21	-20.5	472
ssa-miR-192a-5p	√		NM_001173965.1	Headcase protein homolog (histidine decarboxylase) (EC 4.1.1.22)	302	21	-19.2	213
ssa-miR-192a-5p	√		NM_001177821.1	Homocysteine-responsive endoplasmic reticulum-resident ubiquitin-like domain member 1 protein	2104	21	-19.1	1257
ssa-miR-192a-5p	√		NM_001252353.1	Phosphoinositide-3-kinase-interacting protein 1 (Phosphoinositide-3-kinase-interacting protein 1 precursor)	1744	21	-23.1	583
ssa-miR-194a-5p	√		NM_001123539.1	Actin alpha 1-1 (Actin, alpha 1-2) (Actin, alpha 1-3) (Fast myotomal muscle actin) (actin, alpha skeletal muscle 2-like)	214	22	-22.2	54
ssa-miR-194a-5p	√		NM_001123541.2	Tetraspanin	1431	22	-22.9	1327
ssa-miR-194a-5p	√		NM_001123541.2	Tetraspanin	1431	22	-18.2	973
ssa-miR-194a-5p	√		NM_001123553.1	Glutamate dehydrogenase (glutamate dehydrogenase 1, mitochondrial) (EC 1.4.1.3)	976	22	-25.7	276
ssa-miR-194a-5p	√		NM_001123553.1	Glutamate dehydrogenase (glutamate dehydrogenase 1, mitochondrial) (EC 1.4.1.3)	976	22	-23.3	359
ssa-miR-194a-5p	√		NM_001123717.1	Parvalbumin beta 2 (Parvalbumin like 2)	362	22	-19.3	81
ssa-miR-194a-5p	√		NM_001139603.1	Synaptogyrin	1721	22	-18.4	229
ssa-miR-194a-5p	√		NM_001139604.1	Glutamyl-tRNA(Gln) amidotransferase subunit C, mitochondrial (Glu-AdT subunit C) (EC 6.3.5.-)	471	22	-18.3	373
ssa-miR-194a-5p	√		NM_001139657.1	Microtubule-associated protein, RP/EB family member 1 (microtubule-associated protein RP/EB family member 1)	2218	22	-18.2	1909
ssa-miR-194a-5p	√		NM_001139671.1	Pre-B-cell leukemia transcription factor 2	571	22	-22.8	278
ssa-miR-194a-5p	√		NM_001139679.1	5'-nucleotidase (EC 3.1.3.5)	1449	22	-20.7	56
ssa-miR-194a-5p	√		NM_001139721.1	beta-enolase (EC 4.2.1.11)	221	22	-19.7	136
ssa-miR-194a-5p	√		NM_001139804.1	N(G),N(G)-dimethylarginine dimethylaminohydrolase 2 isoform X1 (NG,NG-dimethylarginine dimethylaminohydrolase 2)	937	22	-24.5	525
ssa-miR-194a-5p	√		NM_001139806.1	Lysophosphatidic acid phosphatase type 6 (lysophosphatidic acid phosphatase type 6 isoform X1)	967	22	-18.7	23
ssa-miR-194a-5p	√		NM_001139828.1	Myeloid leukemia factor 2	514	22	-22.5	196
ssa-miR-194a-5p	√		NM_001139829.1	Transforming growth factor-beta-inducible early growth response protein 3	777	22	-18.1	257
ssa-miR-194a-5p	√		NM_001139836.1	FAM69B precursor	668	22	-20.1	216
ssa-miR-194a-5p	√		NM_001139862.1	YIF1A (protein YIF1A) (protein YIF1A isoform X1)	682	22	-20.8	84
ssa-miR-194a-5p	√		NM_001139930.1	Ras-related protein Rab-6C	1948	22	-18.1	450
ssa-miR-194a-5p	√		NM_001139937.1	Ubiquitin-conjugating enzyme E2 R2	1260	22	-25.5	405
ssa-miR-194a-5p	√		NM_001139947.1	Hsp70-binding protein 1	1191	22	-25.4	427
ssa-miR-194a-5p	√		NM_001139957.1	Carbohydrate sulfotransferase (EC 2.8.2.-)	1879	22	-20.9	829
ssa-miR-194a-5p	√		NM_001139957.1	Carbohydrate sulfotransferase (EC 2.8.2.-)	1879	22	-19.6	521
ssa-miR-194a-5p	√		NM_001139960.1	Junction plakoglobin (junction plakoglobin isoform X1)	691	22	-18.7	361
ssa-miR-194a-5p	√		NM_001140008.1	Engulfment and Cell motility protein 1 (engulfment and cell motility protein 1 isoform X3)	1447	22	-20.0	831
ssa-miR-194a-5p	√		NM_001140017.1	sprouty homolog 1 (sprouty homolog 1 isoform X1)	901	22	-19.5	415
ssa-miR-194a-5p	√		NM_001140065.1	Metaxin-1	1587	22	-18.7	1184
ssa-miR-194a-5p	√		NM_001140081.1	Claudin-12 (claudin-12 isoform X1)	1693	22	-19.4	219
ssa-miR-194a-5p	√		NM_001140097.1	Protein-glutamine gamma-glutamyltransferase K (transglutaminase 1 (K polypeptide epidermal type I, protein-glutamine-gamma-glutamyltransferase)) (transglutaminase 1 (K polypeptide epidermal type I, protein-glutamine-gamma-glutamyltransferase) isoform X1)	921	22	-27.8	247
ssa-miR-194a-5p	√		NM_001140129.1	Methyltransferase-like protein 9	1639	22	-20.4	1196
ssa-miR-194a-5p	√		NM_001140133.1	T-complex protein 1 subunit beta	412	22	-26.2	210
ssa-miR-194a-5p	√		NM_001140173.1	Selenium-binding protein 1	786	22	-20.7	187
ssa-miR-194a-5p	√		NM_001140176.1	1-acyl-sn-glycerol-3-phosphate acyltransferase zeta	2682	22	-23.7	2183
ssa-miR-194a-5p	√		NM_001140232.1	Lymphocyte cytosolic protein 2	827	22	-21.0	228
ssa-miR-194a-5p	√		NM_001140240.1	Adenylosuccinate synthetase (AMPSase) (AdSS) (EC 6.3.4.4) (IMP--aspartate ligase)	1046	22	-18.2	965
ssa-miR-194a-5p	√		NM_001140266.1	Glucosamine--fructose-6-phosphate aminotransferase 1 (glucosamine--fructose-6-phosphate aminotransferase [isomerizing] 1) (EC 2.6.1.16)	1887	22	-18.5	623
ssa-miR-194a-5p	√		NM_001140270.1	Mps one binder kinase activator-like 1A	2355	22	-22.1	1011
ssa-miR-194a-5p	√		NM_001140272.1	FAM110B	1587	22	-19.3	1120
ssa-miR-194a-5p	√		NM_001140283.1	Transmembrane protein 60 (transmembrane protein 60 isoform X1)	1980	22	-19.9	1298
ssa-miR-194a-5p	√		NM_001140313.1	B-cell lymphoma 6 protein homolog	951	22	-20.7	381
ssa-miR-194a-5p	√		NM_001140318.1	Poly [ADP-ribose] polymerase (PARP) (EC 2.4.2.-)	795	22	-19.4	76
ssa-miR-194a-5p	√		NM_001140330.1	Inositol-3-phosphate synthase A	792	22	-21.4	95
ssa-miR-194a-5p	√		NM_001140343.1	Sorting nexin-2	506	22	-24.9	155
ssa-miR-194a-5p	√		NM_001140370.1	DnaJ homolog subfamily B member 12	989	22	-19.6	241
ssa-miR-194a-5p	√		NM_001140538.1	Inhibitor of growth protein	500	22	-21.4	164
ssa-miR-194a-5p	√		NM_001140541.1	Follistatin-related protein 1 precursor	1995	22	-23.7	1843
ssa-miR-194a-5p	√		NM_001140550.1	G-protein coupled receptor 182 (G-protein coupled receptor 182 isoform X1)	797	22	-21.9	80
ssa-miR-194a-5p	√		NM_001140564.1	Hydroxyacylglutathione hydrolase	3255	22	-19.3	2420
ssa-miR-194a-5p	√		NM_001140570.1	Skeletal muscle and kidney-enriched inositol phosphatase	1201	22	-22.5	42
ssa-miR-194a-5p	√		NM_001140606.2	Ras association domain-containing protein 4	285	22	-22.5	21
ssa-miR-194a-5p	√		NM_001140710.2	Interleukin-8 (IL-8) (C-X-C motif chemokine 8) (Chemokine (C-X-C motif) ligand 8)	466	22	-20.5	14
ssa-miR-194a-5p	√		NM_001140771.1	Coiled-coil domain containing 124 (Coiled-coil domain-containing protein 124) (coiled-coil domain-containing protein 124 isoform X1)	350	22	-21.5	201
ssa-miR-194a-5p	√		NM_001140793.1	Coiled-coil domain-containing protein 93	472	22	-22.0	418
ssa-miR-194a-5p	√		NM_001140814.1	Pro-neuregulin-4, membrane-bound isoform	850	22	-20.0	245
ssa-miR-194a-5p	√		NM_001140938.1	Cyclin-dependent kinase 2-associated protein 1 (cyclin-dependent kinase 2-associated protein 1-like isoform X1)	547	22	-20.9	473
ssa-miR-194a-5p	√		NM_001140989.2	Dolichol-phosphate mannosyltransferase subunit 3	715	22	-19.6	311
ssa-miR-194a-5p	√		NM_001141004.1	Guanine nucleotide-binding protein subunit gamma	324	22	-24.1	131
ssa-miR-194a-5p	√		NM_001141053.1	ADP-sugar pyrophosphatase isoform X2	452	22	-18.6	82
ssa-miR-194a-5p	√		NM_001141097.1	N-acetylglucosaminyl-phosphatidylinositol de-N-acetylase (EC 3.5.1.89)	495	22	-18.5	13
ssa-miR-194a-5p	√		NM_001141150.1	Dynein heavy chain	439	22	-20.7	397
ssa-miR-194a-5p	√		NM_001141215.1	Ribonuclease P/MRP protein subunit POP5 (EC 3.1.26.5)	481	22	-22.7	65
ssa-miR-194a-5p	√		NM_001141242.1	Sjoegren syndrome/scleroderma autoantigen 1 homolog	414	22	-19.9	226
ssa-miR-194a-5p	√		NM_001141284.2	Ubiquitin-conjugating enzyme E2 L3 (ubiquitin-conjugating enzyme E2 L3 isoform X1)	626	22	-22.8	133
ssa-miR-194a-5p	√		NM_001141320.2	Myelin and lymphocyte protein (mal, T-cell differentiation protein)	643	22	-22.5	585
ssa-miR-194a-5p	√		NM_001141439.1	Trafficking protein particle complex subunit	704	22	-18.5	413
ssa-miR-194a-5p	√		NM_001141474.1	Perlwapin precursor	339	22	-25.0	31
ssa-miR-194a-5p	√		NM_001141575.1	Josephin-2 (EC 3.4.19.12)	561	22	-21.9	472
ssa-miR-194a-5p	√		NM_001141582.1	Churchill protein	998	22	-18.3	816
ssa-miR-194a-5p	√		NM_001141653.1	FAM135A	279	22	-20.1	8
ssa-miR-194a-5p	√		NM_001141715.1	NEDD8-activating enzyme E1 catalytic subunit	452	22	-20.1	268
ssa-miR-194a-5p	√		NM_001141728.1	Transmembrane 9 superfamily member	1121	22	-28.5	964
ssa-miR-194a-5p	√		NM_001141730.1	NEDD4 family-interacting protein 2	1666	22	-19.4	1407
ssa-miR-194a-5p	√		NM_001141740.1	Sulfatase-modifying factor 2 (sulfatase-modifying factor 2 precursor)	1174	22	-25.4	744
ssa-miR-194a-5p	√		NM_001141741.1	Uridine phosphorylase (EC 2.4.2.3)	1062	22	-20.8	946
ssa-miR-194a-5p	√		NM_001141761.1	Alpha-1,3-mannosyl-glycoprotein 2-beta-N-acetylglucosaminyltransferase	637	22	-21.4	338
ssa-miR-194a-5p	√		NM_001141774.1	T-complex protein 1 subunit gamma	792	22	-22.8	704
ssa-miR-194a-5p	√		NM_001141777.1	Ectonucleotide pyrophosphatase/phosphodiesterase family member 4 (bis(5'-adenosyl)-triphosphatase ENPP4 isoform X1) (ectonucleotide pyrophosphatase/phosphodiesterase family member 4 precursor)	1635	22	-21.6	1457
ssa-miR-194a-5p	√		NM_001141777.1	Ectonucleotide pyrophosphatase/phosphodiesterase family member 4 (bis(5'-adenosyl)-triphosphatase ENPP4 isoform X1) (ectonucleotide pyrophosphatase/phosphodiesterase family member 4 precursor)	1635	22	-19.6	1426
ssa-miR-194a-5p	√		NM_001141780.1	protein mab-21-like 1	873	22	-21.7	587
ssa-miR-194a-5p	√		NM_001141785.1	Replication protein A subunit	1472	22	-18.3	235
ssa-miR-194a-5p	√		NM_001141793.1	Solute carrier family 2, facilitated glucose transporter member 11	978	22	-23.7	684
ssa-miR-194a-5p	√		NM_001141801.1	Tyrosine-protein kinase (EC 2.7.10.2)	748	22	-18.8	467
ssa-miR-194a-5p	√		NM_001141853.1	Epithelial membrane protein 3 precursor (epithelial membrane protein 3 isoform X1)	522	22	-21.4	89
ssa-miR-194a-5p	√		NM_001141902.1	ADP-ribosylation factor-like protein 2-binding protein	768	22	-20.4	301
ssa-miR-194a-5p	√		NM_001142717.1	Gamma-aminobutyric acid receptor-associated protein	736	22	-19.1	684
ssa-miR-194a-5p	√		NM_001146361.1	Ubiquitin-conjugating enzyme E2 B (EC 6.3.2.19)	963	22	-22.2	243
ssa-miR-194a-5p	√		NM_001146475.1	C12orf12 homolog (CL012 protein)	323	22	-20.0	86
ssa-miR-194a-5p	√		NM_001146506.1	C1orf109 homolog (CA109 protein)	366	22	-24.3	224
ssa-miR-194a-5p	√		NM_001146613.1	UNQ655/PRO1286	523	22	-21.4	390
ssa-miR-194a-5p	√		NM_001165282.1	MRG-binding protein	969	22	-18.0	673
ssa-miR-194a-5p	√		NM_001165329.1	AMP deaminase (EC 3.5.4.6)	1548	22	-18.5	719
ssa-miR-194a-5p	√		NM_001165368.1	C-1-tetrahydrofolate synthase, cytoplasmic	678	22	-27.8	502
ssa-miR-194a-5p	√		NM_001165369.1	Neuritin (neuritin isoform X1) (neuritin precursor)	2238	22	-23.4	576
ssa-miR-194a-5p	√		NM_001165375.1	FAM3A (protein FAM3A isoform X1) (protein FAM3A precursor)	1661	22	-22.2	484
ssa-miR-194a-5p	√		NM_001173561.1	Tubulin alpha chain	168	22	-20.8	82
ssa-miR-194a-5p	√		NM_001173565.1	Cell cycle progression protein 1 (cell cycle progression 1)	933	22	-22.4	357
ssa-miR-194a-5p	√		NM_001173576.1	Zinc finger protein ubi-d4	2298	22	-23.4	1006
ssa-miR-194a-5p	√		NM_001173577.1	Ras-related protein Rab-31	4066	22	-20.8	2580
ssa-miR-194a-5p	√		NM_001173586.1	Chloride channel protein	1317	22	-22.5	1103
ssa-miR-194a-5p	√		NM_001173601.1	DnaJ homolog subfamily C member 16 (DnaJ homolog subfamily C member 16 precursor) (dnaJ homolog subfamily C member 16 isoform X1)	1506	22	-21.6	428
ssa-miR-194a-5p	√		NM_001173624.1	Stannin	3363	22	-20.0	1482
ssa-miR-194a-5p	√		NM_001173629.1	Ser/Thr-rich protein T10 in DGCR region (transport and Golgi organization protein 2 homolog isoform X2)	1722	22	-26.7	872
ssa-miR-194a-5p	√		NM_001173665.1	Alpha-galactosidase (EC 3.2.1.-)	528	22	-18.1	414
ssa-miR-194a-5p	√		NM_001173674.1	TATA-box-binding protein (TATA-box-binding protein isoform X1)	1298	22	-18.2	33
ssa-miR-194a-5p	√		NM_001173716.1	Tyrosine-protein phosphatase non-receptor type 12	1049	22	-22.6	279
ssa-miR-194a-5p	√		NM_001173736.1	Zinc transporter SLC39A11	1950	22	-22.1	364
ssa-miR-194a-5p	√		NM_001173750.1	Coronin	1006	22	-19.0	546
ssa-miR-194a-5p	√		NM_001173763.1	Septin-8	1416	22	-21.1	1063
ssa-miR-194a-5p	√		NM_001173784.1	TRAF2-binding protein isoform X1	1437	22	-18.3	1237
ssa-miR-194a-5p	√		NM_001173795.1	Zinc transporter ZIP13 (Zinc transporter ZIP13 precursor)	989	22	-21.5	767
ssa-miR-194a-5p	√		NM_001173795.1	Zinc transporter ZIP13 (Zinc transporter ZIP13 precursor)	989	22	-19.2	715
ssa-miR-194a-5p	√		NM_001173804.1	U2 snRNP auxiliary factor large subunit	767	22	-22.1	627
ssa-miR-194a-5p	√		NM_001173833.1	BRI3-binding protein precursor	2265	22	-20.1	80
ssa-miR-194a-5p	√		NM_001173878.1	LysM and peptidoglycan-binding domain-containing protein 2	1155	22	-19.8	231
ssa-miR-194a-5p	√		NM_001173920.1	Fructose-bisphosphate aldolase (EC 4.1.2.13)	2303	22	-19.7	74
ssa-miR-194a-5p	√		NM_001173923.1	UBX domain-containing protein 2	562	22	-18.1	191
ssa-miR-194a-5p	√		NM_001256957.1	Fatty acid-binding protein, brain (fatty acid-binding protein 7)	602	22	-23.0	34
ssa-miR-200b-3p	√		NM_001123571.1	Calcium polyvalent cation receptor 2 (calcium polyvalent cation receptor 2 precursor)	956	23	-18.4	583
ssa-miR-200b-3p	√		NM_001123626.1	vertebrate ancient opsin	523	23	-20.6	60
ssa-miR-200b-3p	√		NM_001123656.1	Fast myotomal muscle tropomyosin (tropomyosin alpha-1 chain)	201	23	-19.5	114
ssa-miR-200b-3p	√		NM_001123684.1	Aryl hydrocarbon receptor 2 alpha	551	23	-19.0	185
ssa-miR-200b-3p	√		NM_001123685.1	Calcium polyvalent cation receptor 3	1109	23	-18.4	698
ssa-miR-200b-3p	√		NM_001126231.1	Calcium polyvalent cation receptor 1 (extracellular calcium-sensing receptor isoform X1)	954	23	-18.4	583
ssa-miR-200b-3p	√		NM_001139575.1	Homeobox protein HoxB6aa	250	23	-22.1	203
ssa-miR-200b-3p	√		NM_001139580.1	Homeobox protein HoxB6ab	259	23	-24.6	210
ssa-miR-200b-3p	√		NM_001139604.1	Glutamyl-tRNA(Gln) amidotransferase subunit C, mitochondrial (Glu-AdT subunit C) (EC 6.3.5.-)	471	23	-18.2	127
ssa-miR-200b-3p	√		NM_001139661.1	ADP-ribosylarginine hydrolase	708	23	-19.0	626
ssa-miR-200b-3p	√		NM_001139684.1	N-acetyltransferase 9-like	840	23	-20.4	766
ssa-miR-200b-3p	√		NM_001139777.1	Phosphoglycerate mutase (EC 5.4.2.11) (EC 5.4.2.4)	2168	23	-20.1	110
ssa-miR-200b-3p	√		NM_001139780.1	Actin-like protein 6B	455	23	-21.8	172
ssa-miR-200b-3p	√		NM_001139784.1	Coiled-coil domain-containing protein 82	683	23	-19.4	446
ssa-miR-200b-3p	√		NM_001139791.1	C16orf68 (CP068 protein)	814	23	-20.4	83
ssa-miR-200b-3p	√		NM_001139796.1	Serine/threonine-protein kinase (EC 2.7.11.1)	1626	23	-18.9	1058
ssa-miR-200b-3p	√		NM_001139822.1	Anti-apoptotic protein NR13	1373	23	-20.0	413
ssa-miR-200b-3p	√		NM_001139834.1	ADP-ribosylation factor 3 isoform X1	1375	23	-21.1	472
ssa-miR-200b-3p	√		NM_001139834.1	ADP-ribosylation factor 3 isoform X1	1375	23	-18.1	948
ssa-miR-200b-3p	√		NM_001139838.1	TM2 domain-containing protein 3 precursor	1397	23	-24.0	586
ssa-miR-200b-3p	√		NM_001139843.1	Vesicle-fusing ATPase (EC 3.6.4.6)	1098	23	-23.0	703
ssa-miR-200b-3p	√		NM_001139908.1	Double-strand break repair protein	440	23	-23.9	292
ssa-miR-200b-3p	√		NM_001139908.1	Double-strand break repair protein	440	23	-20.9	315
ssa-miR-200b-3p	√		NM_001139911.1	Zinc finger and BTB domain-containing protein 17	654	23	-20.7	266
ssa-miR-200b-3p	√		NM_001139923.1	Beta-catenin-interacting protein 1	2052	23	-22.0	314
ssa-miR-200b-3p	√		NM_001139923.1	Beta-catenin-interacting protein 1	2052	23	-20.2	1066
ssa-miR-200b-3p	√		NM_001139927.1	Glucagon family neuropeptides	1549	23	-20.9	1070
ssa-miR-200b-3p	√		NM_001139932.1	72 kDa type IV collagenase precursor (EC 3.4.24.24)	956	23	-25.7	273
ssa-miR-200b-3p	√		NM_001139964.1	Low density lipoprotein receptor adapter protein 1-B	1095	23	-23.4	953
ssa-miR-200b-3p	√		NM_001139964.1	Low density lipoprotein receptor adapter protein 1-B	1095	23	-19.6	503
ssa-miR-200b-3p	√		NM_001139998.1	transcriptional regulator ERG	1622	23	-20.1	1144
ssa-miR-200b-3p	√		NM_001140008.1	Engulfment and Cell motility protein 1 (engulfment and cell motility protein 1 isoform X3)	1447	23	-20.1	362
ssa-miR-200b-3p	√		NM_001140012.1	Tetraspanin	2220	23	-23.1	1074
ssa-miR-200b-3p	√		NM_001140012.1	Tetraspanin	2220	23	-20.3	1449
ssa-miR-200b-3p	√		NM_001140016.1	14-3-3 protein gamma-2	1685	23	-20.5	1455
ssa-miR-200b-3p	√		NM_001140017.1	sprouty homolog 1 (sprouty homolog 1 isoform X1)	901	23	-26.2	330
ssa-miR-200b-3p	√		NM_001140017.1	sprouty homolog 1 (sprouty homolog 1 isoform X1)	901	23	-21.8	224
ssa-miR-200b-3p	√		NM_001140047.1	Granulins precursor	1361	23	-25.9	589
ssa-miR-200b-3p	√		NM_001140055.1	CDC-like kinase 4 (EC 2.7.12.1) (Dual specificity protein kinase CLK4)	725	23	-18.3	294
ssa-miR-200b-3p	√		NM_001140060.1	Peptidylprolyl isomerase (EC 5.2.1.8)	1279	23	-24.1	1094
ssa-miR-200b-3p	√		NM_001140114.1	DnaJ homolog subfamily C member 11	509	23	-22.4	311
ssa-miR-200b-3p	√		NM_001140135.1	Sulfatase-modifying factor 1 (sulfatase-modifying factor 1 precursor)	743	23	-20.7	130
ssa-miR-200b-3p	√		NM_001140150.1	Bifunctional purine biosynthesis protein PURH	329	23	-18.8	127
ssa-miR-200b-3p	√		NM_001140171.1	Geranylgeranyl transferase type-2 subunit beta (EC 2.5.1.60)	1155	23	-19.3	1057
ssa-miR-200b-3p	√		NM_001140178.1	U3 small nucleolar RNA-associated protein 15 homolog	545	23	-22.4	247
ssa-miR-200b-3p	√		NM_001140189.1	Spondin-2 precursor	1516	23	-23.0	629
ssa-miR-200b-3p	√		NM_001140205.1	Probable aminopeptidase NPEPL1	735	23	-20.5	485
ssa-miR-200b-3p	√		NM_001140231.1	Forkhead box protein C1	495	23	-22.2	109
ssa-miR-200b-3p	√		NM_001140235.1	Erythropoietin receptor	2318	23	-19.0	1719
ssa-miR-200b-3p	√		NM_001140274.1	Sepiapterin reductase	1467	23	-18.2	368
ssa-miR-200b-3p	√		NM_001140279.1	Thymidine phosphorylase (TP) (EC 2.4.2.4) (TdRPase)	488	23	-18.4	40
ssa-miR-200b-3p	√		NM_001140285.1	Vacuolar protein sorting-associated protein 41 homolog	1393	23	-18.2	62
ssa-miR-200b-3p	√		NM_001140291.1	LYRIC (LYRIC protein)	892	23	-18.6	699
ssa-miR-200b-3p	√		NM_001140296.1	G2/mitotic-specific cyclin-B3	730	23	-22.0	345
ssa-miR-200b-3p	√		NM_001140297.1	Carbonic anhydrase (EC 4.2.1.1)	935	23	-21.4	465
ssa-miR-200b-3p	√		NM_001140301.1	Glutaredoxin (glutaredoxin-1) (EC 1.8.4.1) (glutaredoxin-1 isoform X2)	1666	23	-22.3	1221
ssa-miR-200b-3p	√		NM_001140303.1	Mothers against decapentaplegic homolog (MAD homolog) (Mothers against DPP homolog) (SMAD family member)	633	23	-21.6	243
ssa-miR-200b-3p	√		NM_001140323.1	Claudin	625	23	-21.7	189
ssa-miR-200b-3p	√		NM_001140393.1	Dihydropyrimidinase-related protein 3	1613	23	-19.3	388
ssa-miR-200b-3p	√		NM_001140413.1	2,5-diketo-D-gluconic acid reductase A	947	23	-25.2	341
ssa-miR-200b-3p	√		NM_001140421.1	C11orf77 homolog (CK077 protein)	1157	23	-19.4	182
ssa-miR-200b-3p	√		NM_001140434.1	G1/S-specific cyclin-E2 (G1/S-specific cyclin-E2 isoform X1)	1316	23	-19.0	1134
ssa-miR-200b-3p	√		NM_001140479.1	snail homolog Sna	1267	23	-24.7	823
ssa-miR-200b-3p	√		NM_001140502.1	Rho GTPase-activating protein 18	1444	23	-20.5	115
ssa-miR-200b-3p	√		NM_001140505.1	Integral membrane protein GPR177	1109	23	-19.1	197
ssa-miR-200b-3p	√		NM_001140515.1	G1/S-specific cyclin-D2	3245	23	-18.0	732
ssa-miR-200b-3p	√		NM_001140517.1	Proteinase-activated receptor 2 precursor (Proteinase-activated receptor-2b)	976	23	-19.9	724
ssa-miR-200b-3p	√		NM_001140522.1	Cathepsin B precursor	836	23	-19.8	289
ssa-miR-200b-3p	√		NM_001140523.1	protein CREG1 precursor	1253	23	-19.5	418
ssa-miR-200b-3p	√		NM_001140551.1	Cleavage and polyadenylation specificity factor subunit 2 (Cleavage and polyadenylation specificity factor 100 kDa subunit)	518	23	-21.3	87
ssa-miR-200b-3p	√		NM_001140558.1	regulator of cytokinesis 1	537	23	-20.8	356
ssa-miR-200b-3p	√		NM_001140560.1	Chloride intracellular channel protein	1532	23	-19.7	1050
ssa-miR-200b-3p	√		NM_001140564.1	Hydroxyacylglutathione hydrolase	3255	23	-21.5	1863
ssa-miR-200b-3p	√		NM_001140569.1	Gamma-synuclein	1816	23	-19.0	1404
ssa-miR-200b-3p	√		NM_001140586.2	Ribonuclease P protein subunit p21	400	23	-19.5	147
ssa-miR-200b-3p	√		NM_001140610.2	Beta-crystallin A1-2 (beta-crystallin A1-2 isoform X1)	363	23	-19.3	291
ssa-miR-200b-3p	√		NM_001140654.2	Gem-associated protein 7	639	23	-24.3	151
ssa-miR-200b-3p	√		NM_001140660.1	potassium Voltage-gated channel subfamily E member 4	588	23	-18.0	222
ssa-miR-200b-3p	√		NM_001140664.1	Transcription factor HES-5 (hairy and enhancer of split 5)	922	23	-19.3	589
ssa-miR-200b-3p	√		NM_001140690.1	FAM36A	374	23	-21.8	237
ssa-miR-200b-3p	√		NM_001140740.1	Arylacetamide deacetylase precursor	413	23	-18.9	193
ssa-miR-200b-3p	√		NM_001140786.2	FAM100A	882	23	-20.2	779
ssa-miR-200b-3p	√		NM_001140823.2	Peroxiredoxin-1 (peroxiredoxin-1 isoform X1)	504	23	-20.1	449
ssa-miR-200b-3p	√		NM_001140888.1	Hepatocellular carcinoma-associated antigen 127 (zinc finger C4H2 domain-containing protein)	528	23	-19.7	463
ssa-miR-200b-3p	√		NM_001140907.2	Vasodilator-stimulated phosphoprotein	1206	23	-20.5	200
ssa-miR-200b-3p	√		NM_001140931.1	Selenoprotein S (selenoprotein S-like)	881	23	-19.1	420
ssa-miR-200b-3p	√		NM_001140942.2	ADP-ribosylation factor-like protein 2	624	23	-19.0	25
ssa-miR-200b-3p	√		NM_001140953.1	Retinol dehydrogenase 8 (EC 1.1.1.300)	225	23	-19.4	71
ssa-miR-200b-3p	√		NM_001140966.1	Dehydrogenase/reductase SDR family member 4 (dehydrogenase/reductase SDR family member 4 isoform X2)	416	23	-23.0	165
ssa-miR-200b-3p	√		NM_001141000.2	Prefoldin subunit 2	567	23	-24.1	247
ssa-miR-200b-3p	√		NM_001141010.1	Transmembrane protein 107	726	23	-19.6	16
ssa-miR-200b-3p	√		NM_001141075.1	Stathmin	627	23	-22.1	255
ssa-miR-200b-3p	√		NM_001141085.1	Mitogen-activated protein kinase organizer 1 (mitogen-activated protein kinase organizer 1 isoform X1)	292	23	-18.3	187
ssa-miR-200b-3p	√		NM_001141105.1	Chibby homolog 1 (protein chibby homolog 1) (protein chibby homolog 1 isoform X1)	360	23	-20.7	74
ssa-miR-200b-3p	√		NM_001141178.1	C19orf22 homolog (CS022 protein)	659	23	-21.6	214
ssa-miR-200b-3p	√		NM_001141205.1	Tetraspanin-8	464	23	-24.2	407
ssa-miR-200b-3p	√		NM_001141237.1	V-type proton ATPase subunit F	801	23	-18.4	721
ssa-miR-200b-3p	√		NM_001141285.1	Signal transducer and activator of transcription 1	229	23	-18.7	107
ssa-miR-200b-3p	√		NM_001141298.2	General transcription factor IIH subunit 5	408	23	-20.7	288
ssa-miR-200b-3p	√		NM_001141417.1	Vasotocin-neurophysin VT 2 (sialidase-4 precursor) (EC 3.2.1.18)	683	23	-19.5	500
ssa-miR-200b-3p	√		NM_001141446.2	Transmembrane protein 188	408	23	-24.9	218
ssa-miR-200b-3p	√		NM_001141472.1	Glutathione transferase omega-1 (glutathione S-transferase omega 1) (EC 2.5.1.18)	433	23	-19.1	185
ssa-miR-200b-3p	√		NM_001141502.1	Transmembrane protein 32 precursor	799	23	-23.1	660
ssa-miR-200b-3p	√		NM_001141549.2	CKLF-like MARVEL transmembrane domain-containing protein 7	753	23	-18.6	424
ssa-miR-200b-3p	√		NM_001141558.1	protein LZIC isoform X2	694	23	-21.1	401
ssa-miR-200b-3p	√		NM_001141559.1	rRNA adenine N(6)-methyltransferase (EC 2.1.1.-)	557	23	-18.7	64
ssa-miR-200b-3p	√		NM_001141589.1	GTP-binding nuclear protein Ran	281	23	-19.9	5
ssa-miR-200b-3p	√		NM_001141604.1	Tumor necrosis factor ligand superfamily member 13 (tumor necrosis factor ligand superfamily member 13 isoform X1)	487	23	-22.0	124
ssa-miR-200b-3p	√		NM_001141619.1	Homeobox protein HoxC12ab	138	23	-26.2	30
ssa-miR-200b-3p	√		NM_001141638.1	Serine/threonine-protein kinase 6	692	23	-20.5	344
ssa-miR-200b-3p	√		NM_001141644.1	Tetraspanin	1205	23	-19.6	167
ssa-miR-200b-3p	√		NM_001141658.1	Phosphoserine phosphatase	88	23	-20.9	37
ssa-miR-200b-3p	√		NM_001141685.1	SET and MYND domain containing 1b (SET and MYND domain-containing protein 1)	1403	23	-18.2	71
ssa-miR-200b-3p	√		NM_001141705.1	Zinc finger protein 9-2	872	23	-18.4	182
ssa-miR-200b-3p	√		NM_001141717.1	Serine protease HTRA1 precursor	351	23	-18.3	6
ssa-miR-200b-3p	√		NM_001141721.1	Interleukin enhancer-binding factor 3 homolog (interleukin enhancer-binding factor 3 homolog isoform X1)	705	23	-19.3	192
ssa-miR-200b-3p	√		NM_001141721.1	Interleukin enhancer-binding factor 3 homolog (interleukin enhancer-binding factor 3 homolog isoform X1)	705	23	-19.3	472
ssa-miR-200b-3p	√		NM_001141731.1	Complement C1q tumor necrosis factor-related protein 4 (Complement C1q tumor necrosis factor-related protein 4 precursor)	1976	23	-21.5	1
ssa-miR-200b-3p	√		NM_001141739.1	Aspartate aminotransferase (EC 2.6.1.1)	1919	23	-20.2	561
ssa-miR-200b-3p	√		NM_001141748.1	Mannose-1-phosphate guanyltransferase alpha-A	661	23	-28.9	213
ssa-miR-200b-3p	√		NM_001141752.1	Na(+)/H(+) exchange regulatory cofactor NHE-RF	1184	23	-18.0	788
ssa-miR-200b-3p	√		NM_001141755.1	DNA-(apurinic or apyrimidinic site) lyase (EC 4.2.99.18)	1344	23	-23.4	581
ssa-miR-200b-3p	√		NM_001141757.1	Cytoplasmic dynein 1 intermediate chain 2 (cytoplasmic dynein 1 intermediate chain 2 isoform X2)	939	23	-21.5	70
ssa-miR-200b-3p	√		NM_001141780.1	protein mab-21-like 1	873	23	-23.5	236
ssa-miR-200b-3p	√		NM_001141784.1	Guanine nucleotide-binding protein Gk subunit alpha (guanine nucleotide-binding protein G(K) subunit alpha)	918	23	-18.6	104
ssa-miR-200b-3p	√		NM_001141809.1	transcription initiation factor TFIID subunit 12 (transcription initiation factor TFIID subunit 12 isoform X1)	814	23	-25.5	251
ssa-miR-200b-3p	√		NM_001141809.1	transcription initiation factor TFIID subunit 12 (transcription initiation factor TFIID subunit 12 isoform X1)	814	23	-23.9	708
ssa-miR-200b-3p	√		NM_001141815.1	Transporter	791	23	-21.6	657
ssa-miR-200b-3p	√		NM_001141817.1	Chloride intracellular channel protein	1671	23	-22.8	249
ssa-miR-200b-3p	√		NM_001141830.1	Dolichol phosphate-mannose biosynthesis regulatory protein	774	23	-25.3	549
ssa-miR-200b-3p	√		NM_001141857.1	Protein kish	243	23	-22.0	135
ssa-miR-200b-3p	√		NM_001141869.1	Methylmalonic aciduria and homocystinuria type C homolog	321	23	-23.2	129
ssa-miR-200b-3p	√		NM_001141900.1	Membrane-spanning 4-domains subfamily A member 12	294	23	-22.7	196
ssa-miR-200b-3p	√		NM_001141912.1	Dual specificity mitogen-activated protein kinase kinase 4	1354	23	-22.5	60
ssa-miR-200b-3p	√		NM_001145421.1	Liver X receptor (oxysterols receptor LXR-alpha) (EC 3.4.13.9)	1965	23	-23.9	422
ssa-miR-200b-3p	√		NM_001145421.1	Liver X receptor (oxysterols receptor LXR-alpha) (EC 3.4.13.9)	1965	23	-19.2	1629
ssa-miR-200b-3p	√		NM_001146368.1	ADP-ribosylation factor-like protein 5A	534	23	-20.8	419
ssa-miR-200b-3p	√		NM_001146382.1	COMM domain-containing protein 10	380	23	-18.6	28
ssa-miR-200b-3p	√		NM_001146469.1	ORM1-like protein	846	23	-21.6	1
ssa-miR-200b-3p	√		NM_001146473.1	Heat shock protein HSP 90-beta	460	23	-20.7	128
ssa-miR-200b-3p	√		NM_001146479.1	Actin-related protein 2/3 complex subunit 1A	483	23	-20.1	129
ssa-miR-200b-3p	√		NM_001146491.1	phosphatase 1 regulatory subunit 14B	386	23	-18.7	311
ssa-miR-200b-3p	√		NM_001146493.1	Autophagy-related protein 3	419	23	-21.0	167
ssa-miR-200b-3p	√		NM_001146504.2	serine palmitoyltransferase small subunit A	750	23	-19.3	161
ssa-miR-200b-3p	√		NM_001146537.1	Tubulin polyglutamylase complex subunit 2	410	23	-22.0	26
ssa-miR-200b-3p	√		NM_001146586.1	Cell division cycle 2-like protein kinase 6	254	23	-20.0	199
ssa-miR-200b-3p	√		NM_001146587.1	Troponin I, cardiac muscle	572	23	-22.9	380
ssa-miR-200b-3p	√		NM_001146596.1	6-phosphogluconolactonase (6PGL) (EC 3.1.1.31)	684	23	-19.5	431
ssa-miR-200b-3p	√		NM_001146604.1	F-box only protein 36	504	23	-23.4	253
ssa-miR-200b-3p	√		NM_001146665.1	immunoglobulin-binding protein 1	367	23	-21.1	17
ssa-miR-200b-3p	√		NM_001165271.1	Urea transporter	800	23	-18.3	665
ssa-miR-200b-3p	√		NM_001165284.1	S100-A14	643	23	-18.9	174
ssa-miR-200b-3p	√		NM_001165305.1	Sodium-coupled neutral amino acid transporter 2	1836	23	-24.9	1720
ssa-miR-200b-3p	√		NM_001165306.1	growth factor receptor-bound protein 2 isoform X1	1704	23	-19.5	1274
ssa-miR-200b-3p	√		NM_001165307.1	HIRA-interacting protein 3	1285	23	-18.2	795
ssa-miR-200b-3p	√		NM_001165307.1	HIRA-interacting protein 3	1285	23	-18.0	1056
ssa-miR-200b-3p	√		NM_001165315.1	Zinc finger CCCH domain-containing protein 7A	599	23	-18.8	35
ssa-miR-200b-3p	√		NM_001165320.1	Ubiquitin-like modifier-activating enzyme ATG7 (Autophagy-related protein 7)	1509	23	-19.2	373
ssa-miR-200b-3p	√		NM_001165327.1	Fibroblast growth factor (FGF)	2373	23	-25.1	371
ssa-miR-200b-3p	√		NM_001165328.1	Spindlin-Z (spindlin-Z isoform X1)	1663	23	-18.3	1165
ssa-miR-200b-3p	√		NM_001165329.1	AMP deaminase (EC 3.5.4.6)	1548	23	-24.6	585
ssa-miR-200b-3p	√		NM_001165336.1	E3 ubiquitin-protein ligase RNF34	1547	23	-19.7	189
ssa-miR-200b-3p	√		NM_001165338.1	Serine/threonine-protein kinase SRPK3	1276	23	-19.2	759
ssa-miR-200b-3p	√		NM_001165349.1	Microtubule-associated protein	3212	23	-24.5	853
ssa-miR-200b-3p	√		NM_001165369.1	Neuritin (neuritin isoform X1) (neuritin precursor)	2238	23	-21.5	729
ssa-miR-200b-3p	√		NM_001165373.1	Coiled-coil domain-containing protein 22	879	23	-18.7	666
ssa-miR-200b-3p	√		NM_001165397.1	Endoplasmic reticulum-Golgi intermediate compartment protein 3	2369	23	-21.7	1274
ssa-miR-200b-3p	√		NM_001165403.1	Claudin domain-containing protein 1 (claudin-like protein ZF-A89)	2214	23	-18.4	1963
ssa-miR-200b-3p	√		NM_001165405.1	Beta-centractin	1998	23	-19.5	1338
ssa-miR-200b-3p	√		NM_001173559.1	ADP-ribosylation factor 1-like	1559	23	-19.2	428
ssa-miR-200b-3p	√		NM_001173561.1	Tubulin alpha chain	168	23	-22.0	75
ssa-miR-200b-3p	√		NM_001173567.1	General transcription factor IIE subunit 1	1336	23	-23.0	193
ssa-miR-200b-3p	√		NM_001173571.1	Long-chain-fatty-acid--CoA ligase 1 (acyl-CoA synthetase long-chain family member 1) (EC 6.2.1.3)	1931	23	-19.3	1797
ssa-miR-200b-3p	√		NM_001173587.1	Solute carrier family 41 member 2	1411	23	-19.3	421
ssa-miR-200b-3p	√		NM_001173589.1	Erlin-2 precursor (erlin-2 isoform X2)	1238	23	-20.3	863
ssa-miR-200b-3p	√		NM_001173590.1	Transmembrane protein 179	1374	23	-22.9	172
ssa-miR-200b-3p	√		NM_001173591.1	von Hippel-Lindau disease tumor suppressor isoform X1	1745	23	-19.9	1618
ssa-miR-200b-3p	√		NM_001173602.1	Lamina-associated polypeptide 2, isoforms beta/gamma	1929	23	-18.9	1597
ssa-miR-200b-3p	√		NM_001173606.1	Phosphatidylserine decarboxylase proenzyme, mitochondrial (EC 4.1.1.65) [Cleaved into: Phosphatidylserine decarboxylase beta chain; Phosphatidylserine decarboxylase alpha chain]	3125	23	-26.7	2441
ssa-miR-200b-3p	√		NM_001173612.1	Peptide-N4-N-acetyl-beta-D- glucosaminylasparagine amidase F precursor (Peptide-N4-N-acetyl-beta-D-glucosaminylasparagine amidase F)	840	23	-18.1	704
ssa-miR-200b-3p	√		NM_001173614.1	Serine/threonine-protein kinase 4	1557	23	-19.8	1461
ssa-miR-200b-3p	√		NM_001173627.1	Type-2 Angiotensin II receptor (type-2 angiotensin II receptor isoform X1)	2066	23	-22.8	1949
ssa-miR-200b-3p	√		NM_001173627.1	Type-2 Angiotensin II receptor (type-2 angiotensin II receptor isoform X1)	2066	23	-20.5	1038
ssa-miR-200b-3p	√		NM_001173627.1	Type-2 Angiotensin II receptor (type-2 angiotensin II receptor isoform X1)	2066	23	-19.1	1381
ssa-miR-200b-3p	√		NM_001173646.1	Pyridoxal phosphate phosphatase	1633	23	-22.4	755
ssa-miR-200b-3p	√		NM_001173666.1	Syntaxin-11	2540	23	-21.0	1
ssa-miR-200b-3p	√		NM_001173672.1	Probable UDP-sugar transporter protein SLC35A5 (probable UDP-sugar transporter protein SLC35A5 isoform X1)	1526	23	-20.5	1237
ssa-miR-200b-3p	√		NM_001173677.1	CDK5 regulatory subunit-associated protein 1-like 1	958	23	-21.3	859
ssa-miR-200b-3p	√		NM_001173682.1	Palmitoyltransferase (EC 2.3.1.225)	2576	23	-18.1	287
ssa-miR-200b-3p	√		NM_001173682.1	Palmitoyltransferase (EC 2.3.1.225)	2576	23	-18.1	374
ssa-miR-200b-3p	√		NM_001173688.1	Polypeptide N-acetylgalactosaminyltransferase (EC 2.4.1.-) (Protein-UDP acetylgalactosaminyltransferase)	1197	23	-18.1	834
ssa-miR-200b-3p	√		NM_001173692.1	Transmembrane protein 71 (transmembrane protein 71 isoform X1)	2530	23	-22.9	2260
ssa-miR-200b-3p	√		NM_001173698.1	Cleavage and polyadenylation specificity factor subunit 7	473	23	-18.8	236
ssa-miR-200b-3p	√		NM_001173700.1	Matrix-remodeling-associated protein 8 precursor	990	23	-19.8	353
ssa-miR-200b-3p	√		NM_001173702.1	Heat shock protein 90-alpha 1 (Heat shock protein HSP 90-alpha)	390	23	-20.1	8
ssa-miR-200b-3p	√		NM_001173711.1	ERBB receptor feedback inhibitor 1	1963	23	-20.7	350
ssa-miR-200b-3p	√		NM_001173719.1	Interferon regulatory factor 9 (interferon regulatory factor 9 isoform X1)	1309	23	-18.2	1195
ssa-miR-200b-3p	√		NM_001173723.1	Makorin-2 (probable E3 ubiquitin-protein ligase makorin-2)	1139	23	-19.7	510
ssa-miR-200b-3p	√		NM_001173728.1	Heparan sulfate 2-O-sulfotransferase 1 (heparan sulfate 2-O-sulfotransferase 1 isoform X1)	803	23	-21.1	638
ssa-miR-200b-3p	√		NM_001173749.1	Kinesin light chain 1 (kinesin light chain 4)	834	23	-21.3	534
ssa-miR-200b-3p	√		NM_001173756.1	Homeobox protein Nkx-2.3	796	23	-20.8	132
ssa-miR-200b-3p	√		NM_001173759.1	Abhydrolase domain-containing protein FAM108B1 (abhydrolase domain-containing protein FAM108B1 isoform X1) (alpha/beta hydrolase domain-containing protein 17B)	782	23	-21.1	464
ssa-miR-200b-3p	√		NM_001173760.1	5-nucleotidase domain-containing protein 1	1316	23	-23.1	494
ssa-miR-200b-3p	√		NM_001173766.1	Lupus La protein homolog B	1209	23	-20.7	644
ssa-miR-200b-3p	√		NM_001173780.1	Vacuolar protein-sorting-associated protein 36	1030	23	-18.5	121
ssa-miR-200b-3p	√		NM_001173785.1	Mitogen-activated protein kinase kinase kinase 8	855	23	-24.1	319
ssa-miR-200b-3p	√		NM_001173787.1	Ubiquitin-like protein 7 (ubiquitin-like 7) (ubiquitin-like 7 isoform X1)	673	23	-22.4	422
ssa-miR-200b-3p	√		NM_001173790.1	Hexosyltransferase (EC 2.4.1.-)	961	23	-20.8	661
ssa-miR-200b-3p	√		NM_001173797.1	Transcription factor SOX	1031	23	-22.3	31
ssa-miR-200b-3p	√		NM_001173821.1	MAP3K12-binding inhibitory protein 1	1159	23	-21.6	802
ssa-miR-200b-3p	√		NM_001173827.1	C17orf39 homolog (CQ039 protein)	1493	23	-22.1	653
ssa-miR-200b-3p	√		NM_001173828.1	Peptidylprolyl isomerase-like 5 (leucine-rich repeat protein 1 isoform X2)	700	23	-22.3	490
ssa-miR-200b-3p	√		NM_001173840.1	Neuronal calcium sensor 1	1798	23	-20.6	1589
ssa-miR-200b-3p	√		NM_001173856.1	Neural proliferation differentiation and control protein 1 (neural proliferation, differentiation and control, 1 precursor)	1725	23	-21.9	608
ssa-miR-200b-3p	√		NM_001173856.1	Neural proliferation differentiation and control protein 1 (neural proliferation, differentiation and control, 1 precursor)	1725	23	-21.1	369
ssa-miR-200b-3p	√		NM_001173866.1	C9orf25 homolog (CI025 protein)	1407	23	-22.3	1295
ssa-miR-200b-3p	√		NM_001173869.1	RNA polymerase-associated protein LEO1	213	23	-18.5	11
ssa-miR-200b-3p	√		NM_001173870.1	Ras-related protein Rab-9A	1566	23	-22.2	1122
ssa-miR-200b-3p	√		NM_001173870.1	Ras-related protein Rab-9A	1566	23	-18.8	1463
ssa-miR-200b-3p	√		NM_001173914.1	35 kDa SR repressor protein	1979	23	-20.8	1892
ssa-miR-200b-3p	√		NM_001173919.1	3-hydroxy-3-methylglutaryl-coenzyme A reductase (EC 1.1.1.34)	2111	23	-18.5	1774
ssa-miR-200b-3p	√		NM_001173920.1	Fructose-bisphosphate aldolase (EC 4.1.2.13)	2303	23	-18.9	286
ssa-miR-200b-3p	√		NM_001173930.1	cytokine receptor-like factor 3	2296	23	-25.7	1736
ssa-miR-200b-3p	√		NM_001173931.1	Cell division cycle 5-like protein	788	23	-22.2	482
ssa-miR-200b-3p	√		NM_001173933.1	Glutamate decarboxylase-like protein 1	1426	23	-20.1	1126
ssa-miR-200b-3p	√		NM_001173934.1	Heterogeneous nuclear ribonucleoprotein U-like protein 1	987	23	-19.7	341
ssa-miR-200b-3p	√		NM_001173944.1	High affinity copper uptake protein 1 (high affinity copper uptake protein 1 isoform X1)	2065	23	-20.2	897
ssa-miR-200b-3p	√		NM_001173951.1	Transcription factor CP2-like protein 1	1066	23	-18.3	636
ssa-miR-200b-3p	√		NM_001173959.1	Ras-related protein Rap-2c	762	23	-19.8	532
ssa-miR-200b-3p	√		NM_001177821.1	Homocysteine-responsive endoplasmic reticulum-resident ubiquitin-like domain member 1 protein	2104	23	-21.4	1700
ssa-miR-200b-3p	√		NM_001177821.1	Homocysteine-responsive endoplasmic reticulum-resident ubiquitin-like domain member 1 protein	2104	23	-18.1	855
ssa-miR-200b-3p	√		NM_001252353.1	Phosphoinositide-3-kinase-interacting protein 1 (Phosphoinositide-3-kinase-interacting protein 1 precursor)	1744	23	-25.4	648
ssa-miR-200b-3p	√		NM_001279038.1	Histone deacetylase complex subunit SAP30L	1836	23	-19.0	1288
ssa-miR-200b-3p	√		NM_001279087.1	Mul1b protein	924	23	-18.8	297
ssa-miR-21a-1-3p	√		NM_001139544.1	Homeobox protein HoxC12bb	592	21	-20.9	55
ssa-miR-21a-1-3p	√		NM_001139566.1	Homeobox protein	324	21	-19.3	63
ssa-miR-21a-1-3p	√		NM_001139765.1	Cell division protein kinase 9	774	21	-21.5	690
ssa-miR-21a-1-3p	√		NM_001139775.1	Cysteine protease (EC 3.4.22.-)	642	21	-20.8	473
ssa-miR-21a-1-3p	√		NM_001139813.1	Glucosidase 2 subunit beta (Glucosidase 2 subunit beta precursor)	506	21	-21.1	124
ssa-miR-21a-1-3p	√		NM_001139907.1	Tyrosine-protein kinase (EC 2.7.10.2)	509	21	-24.5	220
ssa-miR-21a-1-3p	√		NM_001140110.1	Solute carrier family 22 member 4	290	21	-19.3	76
ssa-miR-21a-1-3p	√		NM_001140133.1	T-complex protein 1 subunit beta	412	21	-19.2	151
ssa-miR-21a-1-3p	√		NM_001140194.1	60S ribosomal export protein NMD3	376	21	-22.7	132
ssa-miR-21a-1-3p	√		NM_001140235.1	Erythropoietin receptor	2318	21	-21.1	851
ssa-miR-21a-1-3p	√		NM_001140241.1	Insulinoma-associated protein 1	592	21	-25.6	245
ssa-miR-21a-1-3p	√		NM_001140244.1	Splicing factor, arginine/serine-rich 10 (transformer-2 protein homolog beta)	759	21	-24.8	186
ssa-miR-21a-1-3p	√		NM_001140263.1	Lissencephaly-1 homolog	1080	21	-26.1	385
ssa-miR-21a-1-3p	√		NM_001140383.1	Lissencephaly-1 homolog	2274	21	-21.1	261
ssa-miR-21a-1-3p	√		NM_001140422.1	N-arachidonyl glycine receptor isoform X1	1198	21	-27.5	657
ssa-miR-21a-1-3p	√		NM_001140499.1	High mobility group protein B3	1337	21	-18.7	198
ssa-miR-21a-1-3p	√		NM_001140949.1	Reprimo-like protein	724	21	-21.0	692
ssa-miR-21a-1-3p	√		NM_001141122.2	Calcineurin B homologous protein 2	540	21	-21.5	440
ssa-miR-21a-1-3p	√		NM_001141204.1	C1orf52 homolog (CA052 protein)	752	21	-23.0	683
ssa-miR-21a-1-3p	√		NM_001141356.1	Guanine nucleotide-binding protein alpha-13 subunit	849	21	-22.8	225
ssa-miR-21a-1-3p	√		NM_001141370.1	Probable Signal peptidase complex subunit 2	181	21	-21.2	122
ssa-miR-21a-1-3p	√		NM_001141380.2	TsetseEP	393	21	-23.3	216
ssa-miR-21a-1-3p	√		NM_001141558.1	protein LZIC isoform X2	694	21	-21.4	2
ssa-miR-21a-1-3p	√		NM_001141716.1	Syntaxin-binding protein 6	2035	21	-24.2	339
ssa-miR-21a-1-3p	√		NM_001146467.1	Transmembrane protein 179B precursor	597	21	-21.6	322
ssa-miR-21a-1-3p	√		NM_001146470.1	Netrin-G1 ligand precursor (netrin-G1 ligand isoform X1)	280	21	-22.1	67
ssa-miR-21a-1-3p	√		NM_001146598.1	U6 snRNA-associated Sm-like protein LSm2	532	21	-18.5	123
ssa-miR-21a-1-3p	√		NM_001146639.1	Protein-L-isoaspartate O-methyltransferase (EC 2.1.1.77)	586	21	-28.5	120
ssa-miR-21a-1-3p	√		NM_001165312.1	Thromboxane-A synthase	762	21	-18.0	474
ssa-miR-21a-1-3p	√		NM_001165344.1	S-adenosylmethionine decarboxylase proenzyme (EC 4.1.1.50)	2260	21	-26.7	1392
ssa-miR-21a-1-3p	√		NM_001165371.1	StAR-related lipid transfer protein 5 (stAR-related lipid transfer protein 5-like)	3237	21	-21.0	2701
ssa-miR-21a-1-3p	√		NM_001165381.1	SH2/SH3 adaptor crk (adapter molecule crk)	2925	21	-19.7	649
ssa-miR-21a-1-3p	√		NM_001165401.1	Splicing factor 3A subunit 2	495	21	-20.1	79
ssa-miR-21a-1-3p	√		NM_001165405.1	Beta-centractin	1998	21	-21.4	1404
ssa-miR-21a-1-3p	√		NM_001173577.1	Ras-related protein Rab-31	4066	21	-19.8	1276
ssa-miR-21a-1-3p	√		NM_001173584.1	Alpha-actinin-1	979	21	-19.3	137
ssa-miR-21a-1-3p	√		NM_001173621.1	Collagen alpha-1XIII chain	1564	21	-19.4	613
ssa-miR-21a-1-3p	√		NM_001173687.1	Suppression of tumorigenicity 5 (suppression of tumorigenicity 5 protein) (suppression of tumorigenicity 5 protein isoform X1)	554	21	-22.1	370
ssa-miR-21a-1-3p	√		NM_001173711.1	ERBB receptor feedback inhibitor 1	1963	21	-19.1	212
ssa-miR-21a-1-3p	√		NM_001173721.1	GTPase KRas isoform X1	2855	21	-21.2	1783
ssa-miR-21a-1-3p	√		NM_001173780.1	Vacuolar protein-sorting-associated protein 36	1030	21	-18.3	694
ssa-miR-21a-1-3p	√		NM_001173847.1	Acyl-coenzyme A oxidase 1, peroxisomal (peroxisomal acyl-coenzyme A oxidase 1) (EC 1.3.3.6)	2270	21	-18.5	722
ssa-miR-21a-1-3p	√		NM_001173925.1	Voltage-dependent L-type calcium channel subunit beta-2	1608	21	-21.5	235
ssa-miR-221-5p	√	√	BT059022.1	CRFB4a (Interleukin-10 receptor beta chain) (interleukin-10 receptor subunit beta-like)	2333	23	-21.8	708
ssa-miR-221-5p	√	√	NM_001123548.1	uncharacterized protein LOC100136396 precursor	262	23	-22.7	23
ssa-miR-221-5p	√	√	NM_001136552.1	Elongation of very long chain fatty acids protein 5 (EC 2.3.1.199) (3-keto acyl-CoA synthase ELOVL5) (ELOVL fatty acid elongase 5) (ELOVL FA elongase 5) (Very long chain 3-ketoacyl-CoA synthase 5) (Very long chain 3-oxoacyl-CoA synthase 5)	677	23	-24.2	36
ssa-miR-221-5p	√	√	NM_001139639.1	VHSV-induced protein-like	1303	23	-21.7	82
ssa-miR-221-5p	√	√	NM_001139840.1	Collectrin (Collectrin precursor)	1324	23	-27.8	340
ssa-miR-221-5p	√	√	NM_001139865.1	Calponin	1182	23	-20.3	410
ssa-miR-221-5p	√	√	NM_001139904.1	Major facilitator superfamily domain-containing protein 2	550	23	-20.8	62
ssa-miR-221-5p	√	√	NM_001139942.1	Cold shock domain-containing protein C2 (cold shock domain-containing protein C2 isoform X1)	1207	23	-19.8	1044
ssa-miR-221-5p	√	√	NM_001140006.1	Uracil phosphoribosyltransferase	1672	23	-21.2	687
ssa-miR-221-5p	√	√	NM_001140022.1	Hypoxia-inducible factor 1 alpha	1248	23	-21.5	177
ssa-miR-221-5p	√	√	NM_001140053.1	Methylthioribulose-1-phosphate dehydratase (MTRu-1-P dehydratase) (EC 4.2.1.109) (APAF1-interacting protein homolog)	1545	23	-20.7	418
ssa-miR-221-5p	√	√	NM_001140061.1	Transmembrane protein 45B	1183	23	-23.5	997
ssa-miR-221-5p	√	√	NM_001140065.1	Metaxin-1	1587	23	-20.4	995
ssa-miR-221-5p	√	√	NM_001140085.1	Fatty acyl-CoA reductase (EC 1.2.1.84)	2456	23	-20.9	2030
ssa-miR-221-5p	√	√	NM_001140113.1	Cadherin-17 precursor	1145	23	-19.8	795
ssa-miR-221-5p	√	√	NM_001140116.1	Lathosterol oxidase	1404	23	-26.8	172
ssa-miR-221-5p	√	√	NM_001140151.1	Brain protein I3	2707	23	-22.0	1407
ssa-miR-221-5p	√	√	NM_001140167.1	Interferon-stimulated 20 kDa exonuclease-like 1 (interferon-stimulated 20 kDa exonuclease-like 1 isoform X1)	835	23	-20.2	163
ssa-miR-221-5p	√	√	NM_001140221.1	14-3-3 protein eta-like	852	23	-24.8	313
ssa-miR-221-5p	√	√	NM_001140475.1	Vimentin	573	23	-24.9	169
ssa-miR-221-5p	√	√	NM_001140497.1	L-lactate dehydrogenase (EC 1.1.1.27)	541	23	-22.1	136
ssa-miR-221-5p	√	√	NM_001140533.1	Guanylate kinase (guanylate kinase isoform X3)	1911	23	-22.7	805
ssa-miR-221-5p	√	√	NM_001140541.1	Follistatin-related protein 1 precursor	1995	23	-21.6	1093
ssa-miR-221-5p	√	√	NM_001140541.1	Follistatin-related protein 1 precursor	1995	23	-19.1	850
ssa-miR-221-5p	√	√	NM_001140552.1	F-box only protein 42	747	23	-19.9	34
ssa-miR-221-5p	√	√	NM_001140560.1	Chloride intracellular channel protein	1532	23	-27.2	1411
ssa-miR-221-5p	√	√	NM_001140569.1	Gamma-synuclein	1816	23	-19.6	711
ssa-miR-221-5p	√	√	NM_001140607.2	Alkylated DNA repair protein alkB homolog 4	275	23	-24.5	222
ssa-miR-221-5p	√	√	NM_001140760.2	Pre-mRNA cleavage complex 2 protein Pcf11	1124	23	-20.0	251
ssa-miR-221-5p	√	√	NM_001140940.1	Twist-related protein 2 (twist-related protein 2 isoform X1)	603	23	-28.4	200
ssa-miR-221-5p	√	√	NM_001140946.1	Phosphopantothenate--cysteine ligase (EC 6.3.2.5)	56	23	-18.2	14
ssa-miR-221-5p	√	√	NM_001140952.1	Calcyclin-binding protein	593	23	-24.4	209
ssa-miR-221-5p	√	√	NM_001141157.1	UPF0739 protein C1orf74 homolog	338	23	-24.2	227
ssa-miR-221-5p	√	√	NM_001141423.2	K0460 protein (KIAA0460)	713	23	-20.7	26
ssa-miR-221-5p	√	√	NM_001141651.1	Ataxin-7-like protein 3 (SAGA-associated factor 11 homolog)	2858	23	-19.9	46
ssa-miR-221-5p	√	√	NM_001141651.1	Ataxin-7-like protein 3 (SAGA-associated factor 11 homolog)	2858	23	-19.7	2377
ssa-miR-221-5p	√	√	NM_001141701.1	General transcription factor IIH subunit	383	23	-25.5	120
ssa-miR-221-5p	√	√	NM_001141746.1	Vacuolar proton pump subunit B (V-ATPase subunit B) (Vacuolar proton pump subunit B)	880	23	-20.3	224
ssa-miR-221-5p	√	√	NM_001141820.1	Visinin-like protein 1	2012	23	-20.6	1493
ssa-miR-221-5p	√	√	NM_001141913.1	Major facilitator superfamily domain-containing protein 5 precursor (molybdate-anion transporter isoform X1)	1015	23	-19.6	783
ssa-miR-221-5p	√	√	NM_001146369.1	U6 snRNA-associated Sm-like protein LSm3	507	23	-22.3	265
ssa-miR-221-5p	√	√	NM_001165306.1	growth factor receptor-bound protein 2 isoform X1	1704	23	-20.6	1247
ssa-miR-221-5p	√	√	NM_001165345.1	TNFAIP3-interacting protein 2	2066	23	-18.9	124
ssa-miR-221-5p	√	√	NM_001165378.1	Sodium-coupled neutral amino acid transporter 3	1252	23	-21.7	587
ssa-miR-221-5p	√	√	NM_001165392.1	Zona pellucida-like domain-containing protein 1 (ZP domain-containing protein 1) (Cupulin) [Cleaved into: Zona pellucida-like domain-containing protein 1, secreted form]	1539	23	-23.1	653
ssa-miR-221-5p	√	√	NM_001165409.1	E3 ubiquitin-protein ligase RNF167 (E3 ubiquitin-protein ligase RNF167 isoform X1) (E3 ubiquitin-protein ligase RNF167 precursor)	2173	23	-23.6	16
ssa-miR-221-5p	√	√	NM_001173610.1	BarH-like 1 homeobox protein	1305	23	-23.2	983
ssa-miR-221-5p	√	√	NM_001173620.1	Rho guanine nucleotide exchange factor 4	524	23	-22.7	220
ssa-miR-221-5p	√	√	NM_001173728.1	Heparan sulfate 2-O-sulfotransferase 1 (heparan sulfate 2-O-sulfotransferase 1 isoform X1)	803	23	-20.5	695
ssa-miR-221-5p	√	√	NM_001173794.1	Proline-rich protein 11	977	23	-20.7	193
ssa-miR-221-5p	√	√	NM_001173846.1	Lunapark-A (protein lunapark-A)	963	23	-20.0	179
ssa-miR-221-5p	√	√	NM_001173920.1	Fructose-bisphosphate aldolase (EC 4.1.2.13)	2303	23	-20.5	495
ssa-miR-221-5p	√	√	NM_001177821.1	Homocysteine-responsive endoplasmic reticulum-resident ubiquitin-like domain member 1 protein	2104	23	-24.7	689
ssa-miR-221-5p	√	√	NM_001252353.1	Phosphoinositide-3-kinase-interacting protein 1 (Phosphoinositide-3-kinase-interacting protein 1 precursor)	1744	23	-21.0	573
ssa-miR-221-5p	√	√	NM_001279006.1	Histone deacetylase (EC 3.5.1.98)	985	23	-20.6	504
ssa-miR-221-5p	√	√	NM_001279008.1	Histone mRNA 3-exonuclease 1	1293	23	-20.8	262
ssa-miR-221-5p	√	√	NM_001279048.1	GSK-3-binding protein isoform X1 (Lycogen synthase kinase binding protein-like)	938	23	-21.2	431
ssa-miR-27d-1-5p		√	NM_001123687.1	Cytochrome P450 1A (cytochrome P450, family 1, subfamily A) (EC 1.14.14.1) (cytochrome P450, family 1, subfamily A isoform X1)	1025	24	-18.2	763
ssa-miR-27d-1-5p		√	NM_001139625.1	Ubiquitin-conjugating enzyme E2 G1 (Ubiquitin-conjugating enzyme E2G 1) (EC 6.3.2.19) (ubiquitin-conjugating enzyme E2G 1 isoform X1)	1242	24	-21.5	428
ssa-miR-27d-1-5p		√	NM_001139658.1	Phosphoglucomutase-1 (EC 5.4.2.2)	181	24	-23.3	142
ssa-miR-27d-1-5p		√	NM_001139687.1	C6orf72 homolog (Si:dkey-15j16.2-like) (si:dkey-15j16.2-like precursor)	192	24	-21.6	58
ssa-miR-27d-1-5p		√	NM_001139706.1	Adenylosuccinate synthetase isozyme 1 (AMPSase 1) (AdSS 1) (EC 6.3.4.4) (Adenylosuccinate synthetase, basic isozyme) (Adenylosuccinate synthetase, muscle isozyme) (M-type adenylosuccinate synthetase) (IMP--aspartate ligase 1)	601	24	-19.3	199
ssa-miR-27d-1-5p		√	NM_001139816.1	BRO1 domain-containing protein BROX (BRO1 domain-containing protein BROX isoform X1)	1755	24	-18.1	76
ssa-miR-27d-1-5p		√	NM_001139873.1	Ubiquitin-like protein	1789	24	-22.2	1152
ssa-miR-27d-1-5p		√	NM_001139906.1	HCLS1-associated protein X-1	1313	24	-21.6	508
ssa-miR-27d-1-5p		√	NM_001139924.1	N-acylneuraminate cytidylyltransferase (EC 2.7.7.43)	1128	24	-22.9	461
ssa-miR-27d-1-5p		√	NM_001139973.1	Vacuolar protein sorting-associated protein 26B-B	1097	24	-23.3	394
ssa-miR-27d-1-5p		√	NM_001139983.1	Cullin-4B	2472	24	-18.1	2283
ssa-miR-27d-1-5p		√	NM_001140010.1	T-complex protein 1 subunit delta	189	24	-18.8	95
ssa-miR-27d-1-5p		√	NM_001140113.1	Cadherin-17 precursor	1145	24	-23.1	862
ssa-miR-27d-1-5p		√	NM_001140133.1	T-complex protein 1 subunit beta	412	24	-22.3	116
ssa-miR-27d-1-5p		√	NM_001140184.1	Docking protein 2	430	24	-21.1	383
ssa-miR-27d-1-5p		√	NM_001140186.1	Sugar kinase FLJ10986 homolog (sugar kinase FLJ10986 homolog isoform X1)	468	24	-23.1	294
ssa-miR-27d-1-5p		√	NM_001140220.1	Protein RER1	2468	24	-24.0	464
ssa-miR-27d-1-5p		√	NM_001140224.1	Phosphate transporter	396	24	-23.0	118
ssa-miR-27d-1-5p		√	NM_001140239.1	Methionine aminopeptidase (EC 3.4.11.18)	1070	24	-23.4	613
ssa-miR-27d-1-5p		√	NM_001140242.1	Uroporphyrinogen decarboxylase (EC 4.1.1.37)	651	24	-24.5	257
ssa-miR-27d-1-5p		√	NM_001140270.1	Mps one binder kinase activator-like 1A	2355	24	-18.1	1718
ssa-miR-27d-1-5p		√	NM_001140291.1	LYRIC (LYRIC protein)	892	24	-20.3	764
ssa-miR-27d-1-5p		√	NM_001140313.1	B-cell lymphoma 6 protein homolog	951	24	-20.8	795
ssa-miR-27d-1-5p		√	NM_001140390.1	Elongation of very long chain fatty acids protein (EC 2.3.1.199) (Very-long-chain 3-oxoacyl-CoA synthase)	1423	24	-20.0	826
ssa-miR-27d-1-5p		√	NM_001140420.1	Lens epithelium-derived growth factor (PC4 and SFRS1 interacting protein 1)	809	24	-26.1	670
ssa-miR-27d-1-5p		√	NM_001140420.1	Lens epithelium-derived growth factor (PC4 and SFRS1 interacting protein 1)	809	24	-21.5	187
ssa-miR-27d-1-5p		√	NM_001140425.1	Serine protease 23 (Serine protease 23 precursor)	1052	24	-18.9	246
ssa-miR-27d-1-5p		√	NM_001140429.1	Dual specificity protein phosphatase 22-A	1158	24	-23.5	584
ssa-miR-27d-1-5p		√	NM_001140440.1	Septin-2	1626	24	-24.5	1203
ssa-miR-27d-1-5p		√	NM_001140462.1	Methylosome protein 50 (methylosome protein 50 isoform X1)	1130	24	-18.3	817
ssa-miR-27d-1-5p		√	NM_001140466.1	Ubiquitin-conjugating enzyme E2 G1	3055	24	-23.5	2294
ssa-miR-27d-1-5p		√	NM_001140506.1	Complement C1q tumor necrosis factor-related protein 5 (Complement C1q tumor necrosis factor-related protein 5 precursor) (complement C1q tumor necrosis factor-related protein 5 isoform X1)	688	24	-24.5	404
ssa-miR-27d-1-5p		√	NM_001140513.1	Ribonucleoside-diphosphate reductase (EC 1.17.4.1)	497	24	-19.3	46
ssa-miR-27d-1-5p		√	NM_001140533.1	Guanylate kinase (guanylate kinase isoform X3)	1911	24	-18.5	1784
ssa-miR-27d-1-5p		√	NM_001140607.2	Alkylated DNA repair protein alkB homolog 4	275	24	-19.6	37
ssa-miR-27d-1-5p		√	NM_001140626.1	Type-1 angiotensin II receptor-associated protein-like	585	24	-27.4	364
ssa-miR-27d-1-5p		√	NM_001140632.1	Down syndrome critical region protein 3 homolog	526	24	-18.3	109
ssa-miR-27d-1-5p		√	NM_001140823.2	Peroxiredoxin-1 (peroxiredoxin-1 isoform X1)	504	24	-19.1	145
ssa-miR-27d-1-5p		√	NM_001140901.2	Selenoprotein K	306	24	-19.7	269
ssa-miR-27d-1-5p		√	NM_001140902.1	Ubiquitin-conjugating enzyme E2 A (EC 6.3.2.19)	904	24	-23.3	620
ssa-miR-27d-1-5p		√	NM_001140957.1	Receptor expression-enhancing protein	624	24	-22.4	458
ssa-miR-27d-1-5p		√	NM_001141025.1	Putative hydroxypyruvate isomerase (EC 5.3.1.22)	229	24	-23.1	186
ssa-miR-27d-1-5p		√	NM_001141067.2	DCN1-like protein (Defective in cullin neddylation protein 1-like protein)	532	24	-23.6	242
ssa-miR-27d-1-5p		√	NM_001141087.1	NudC domain-containing protein 2	622	24	-19.5	39
ssa-miR-27d-1-5p		√	NM_001141223.1	Platelet basic protein precursor	495	24	-21.9	121
ssa-miR-27d-1-5p		√	NM_001141300.1	C10orf11 homolog (CJ011 protein)	554	24	-20.6	382
ssa-miR-27d-1-5p		√	NM_001141582.1	Churchill protein	998	24	-20.1	211
ssa-miR-27d-1-5p		√	NM_001141632.1	GTPase HRas isoform X1	3499	24	-22.1	732
ssa-miR-27d-1-5p		√	NM_001141637.1	Sporozoite surface protein 2	479	24	-20.7	413
ssa-miR-27d-1-5p		√	NM_001141705.1	Zinc finger protein 9-2	872	24	-18.6	787
ssa-miR-27d-1-5p		√	NM_001141739.1	Aspartate aminotransferase (EC 2.6.1.1)	1919	24	-27.8	320
ssa-miR-27d-1-5p		√	NM_001141739.1	Aspartate aminotransferase (EC 2.6.1.1)	1919	24	-23.0	1573
ssa-miR-27d-1-5p		√	NM_001141755.1	DNA-(apurinic or apyrimidinic site) lyase (EC 4.2.99.18)	1344	24	-20.3	361
ssa-miR-27d-1-5p		√	NM_001141810.1	E3 ubiquitin-protein ligase RNF13 isoform X1 (RING finger protein 13)	1724	24	-25.8	1569
ssa-miR-27d-1-5p		√	NM_001146429.1	Proheparin-binding EGF-like growth factor (Proheparin-binding EGF-like growth factor precursor)	425	24	-20.8	399
ssa-miR-27d-1-5p		√	NM_001146445.1	phosphatase 1 regulatory subunit 1C	565	24	-30.1	522
ssa-miR-27d-1-5p		√	NM_001146608.1	Aldehyde dehydrogenase family 9 member A1-B	439	24	-21.1	350
ssa-miR-27d-1-5p		√	NM_001165328.1	Spindlin-Z (spindlin-Z isoform X1)	1663	24	-21.4	1432
ssa-miR-27d-1-5p		√	NM_001165365.1	Tyrosine phosphatase type IVA 1 (protein tyrosine phosphatase type IVA 1)	1025	24	-18.4	595
ssa-miR-27d-1-5p		√	NM_001165386.1	Myotrophin	1261	24	-22.6	313
ssa-miR-27d-1-5p		√	NM_001165408.1	Calpain-3	968	24	-20.0	62
ssa-miR-27d-1-5p		√	NM_001165408.1	Calpain-3	968	24	-20.0	132
ssa-miR-27d-1-5p		√	NM_001165408.1	Calpain-3	968	24	-19.3	211
ssa-miR-27d-1-5p		√	NM_001173624.1	Stannin	3363	24	-24.1	1094
ssa-miR-27d-1-5p		√	NM_001173684.1	Vacuolar protein sorting-associated protein 37B	2588	24	-20.1	429
ssa-miR-27d-1-5p		√	NM_001173688.1	Polypeptide N-acetylgalactosaminyltransferase (EC 2.4.1.-) (Protein-UDP acetylgalactosaminyltransferase)	1197	24	-19.5	539
ssa-miR-27d-1-5p		√	NM_001173706.1	Phosphoinositide phospholipase C (EC 3.1.4.11)	680	24	-19.9	369
ssa-miR-27d-1-5p		√	NM_001173754.1	Integral membrane protein DGCR2/IDD	700	24	-19.7	521
ssa-miR-27d-1-5p		√	NM_001173778.1	Wilms tumor protein	1214	24	-19.1	725
ssa-miR-27d-1-5p		√	NM_001173778.1	Wilms tumor protein	1214	24	-19.0	1152
ssa-miR-27d-1-5p		√	NM_001173793.1	Zinc finger protein 135	1106	24	-21.1	698
ssa-miR-27d-1-5p		√	NM_001173795.1	Zinc transporter ZIP13 (Zinc transporter ZIP13 precursor)	989	24	-19.7	90
ssa-miR-27d-1-5p		√	NM_001173833.1	BRI3-binding protein precursor	2265	24	-22.9	1648
ssa-miR-27d-1-5p		√	NM_001173837.1	glycosylated lysosomal membrane protein precursor	1482	24	-26.9	12
ssa-miR-27d-1-5p		√	NM_001173848.1	Protein-cysteine N-palmitoyltransferase HHAT-like protein (protein-cysteine N-palmitoyltransferase HHAT-like protein isoform X1)	693	24	-22.7	273
ssa-miR-27d-1-5p		√	NM_001173930.1	cytokine receptor-like factor 3	2296	24	-18.3	852
ssa-miR-27d-1-5p		√	NM_001173943.1	Glutamate--cysteine ligase regulatory subunit	966	24	-20.6	384
ssa-miR-27d-1-5p		√	NM_001173948.1	RNA-binding protein 4 (RNA-binding protein 4 isoform X1)	1364	24	-25.9	770
ssa-miR-27d-1-5p		√	NM_001177821.1	Homocysteine-responsive endoplasmic reticulum-resident ubiquitin-like domain member 1 protein	2104	24	-19.7	69
ssa-miR-27d-1-5p		√	NM_001252365.1	Estrogen receptor alpha 2	565	24	-21.0	250
ssa-miR-27d-1-5p		√	NM_001279038.1	Histone deacetylase complex subunit SAP30L	1836	24	-18.1	1528
ssa-miR-27d-1-5p		√	NM_001279090.1	STAC3 alpha	994	24	-19.6	931
ssa-miR-27d-2-5p		√	NM_001139530.1	Homeobox protein HoxC4aa	468	23	-24.0	94
ssa-miR-27d-2-5p		√	NM_001139613.1	lysosome-related ORGANELLE complex-1 subunit 1	1437	23	-18.0	253
ssa-miR-27d-2-5p		√	NM_001139670.1	Proteasome (Prosome, macropain) inhibitor subunit 1 (proteasome inhibitor PI31 subunit)	845	23	-22.5	793
ssa-miR-27d-2-5p		√	NM_001139885.1	C3orf58 (CC058 protein precursor)	585	23	-21.8	33
ssa-miR-27d-2-5p		√	NM_001139906.1	HCLS1-associated protein X-1	1313	23	-21.3	508
ssa-miR-27d-2-5p		√	NM_001139924.1	N-acylneuraminate cytidylyltransferase (EC 2.7.7.43)	1128	23	-22.6	461
ssa-miR-27d-2-5p		√	NM_001139986.1	LIM domain transcription factor LMO4.1	1484	23	-21.4	313
ssa-miR-27d-2-5p		√	NM_001140032.1	Polypyrimidine tract-binding protein 2	1495	23	-19.2	233
ssa-miR-27d-2-5p		√	NM_001140184.1	Docking protein 2	430	23	-20.8	383
ssa-miR-27d-2-5p		√	NM_001140189.1	Spondin-2 precursor	1516	23	-20.8	1440
ssa-miR-27d-2-5p		√	NM_001140209.1	Dr1-associated corepressor	1378	23	-21.2	322
ssa-miR-27d-2-5p		√	NM_001140420.1	Lens epithelium-derived growth factor (PC4 and SFRS1 interacting protein 1)	809	23	-25.8	670
ssa-miR-27d-2-5p		√	NM_001140466.1	Ubiquitin-conjugating enzyme E2 G1	3055	23	-22.4	1373
ssa-miR-27d-2-5p		√	NM_001140506.1	Complement C1q tumor necrosis factor-related protein 5 (Complement C1q tumor necrosis factor-related protein 5 precursor) (complement C1q tumor necrosis factor-related protein 5 isoform X1)	688	23	-22.5	404
ssa-miR-27d-2-5p		√	NM_001140527.1	Golgi reassembly-stacking protein 2	834	23	-18.9	679
ssa-miR-27d-2-5p		√	NM_001140564.1	Hydroxyacylglutathione hydrolase	3255	23	-18.7	1359
ssa-miR-27d-2-5p		√	NM_001140707.1	UBX domain-containing protein 6	229	23	-19.4	98
ssa-miR-27d-2-5p		√	NM_001140840.1	Serine/threonine-protein kinase VRK1 (EC 2.7.11.1)	204	23	-19.1	149
ssa-miR-27d-2-5p		√	NM_001140957.1	Receptor expression-enhancing protein	624	23	-22.1	458
ssa-miR-27d-2-5p		√	NM_001141087.1	NudC domain-containing protein 2	622	23	-19.2	39
ssa-miR-27d-2-5p		√	NM_001141098.3	Kynurenine formamidase (KFA) (KFase) (EC 3.5.1.9) (Arylformamidase) (N-formylkynurenine formamidase) (FKF)	261	23	-21.1	216
ssa-miR-27d-2-5p		√	NM_001141281.1	Vacuolar protein-sorting-associated protein 25	836	23	-18.1	557
ssa-miR-27d-2-5p		√	NM_001141681.1	Calsequestrin	779	23	-20.6	418
ssa-miR-27d-2-5p		√	NM_001141810.1	E3 ubiquitin-protein ligase RNF13 isoform X1 (RING finger protein 13)	1724	23	-23.8	1569
ssa-miR-27d-2-5p		√	NM_001146379.1	Thioredoxin domain-containing protein 12 precursor	918	23	-19.1	259
ssa-miR-27d-2-5p		√	NM_001146445.1	phosphatase 1 regulatory subunit 1C	565	23	-29.8	522
ssa-miR-27d-2-5p		√	NM_001146453.1	Ran-binding protein 3	854	23	-25.4	409
ssa-miR-27d-2-5p		√	NM_001165312.1	Thromboxane-A synthase	762	23	-18.2	500
ssa-miR-27d-2-5p		√	NM_001165365.1	Tyrosine phosphatase type IVA 1 (protein tyrosine phosphatase type IVA 1)	1025	23	-18.1	595
ssa-miR-27d-2-5p		√	NM_001165381.1	SH2/SH3 adaptor crk (adapter molecule crk)	2925	23	-23.1	1234
ssa-miR-27d-2-5p		√	NM_001165384.1	activating Signal cointegrator 1 complex subunit 2 (activating signal cointegrator 1 complex subunit 2 isoform X1)	1035	23	-23.3	322
ssa-miR-27d-2-5p		√	NM_001165395.1	Legumain (legumain isoform X1) (legumain precursor) (EC 3.4.22.34)	2613	23	-20.2	620
ssa-miR-27d-2-5p		√	NM_001173727.1	gamma-glutamyltransferase 5 (EC 2.3.2.2)	858	23	-19.7	761
ssa-miR-27d-2-5p		√	NM_001173754.1	Integral membrane protein DGCR2/IDD	700	23	-19.4	521
ssa-miR-27d-2-5p		√	NM_001173778.1	Wilms tumor protein	1214	23	-18.0	725
ssa-miR-27d-2-5p		√	NM_001173795.1	Zinc transporter ZIP13 (Zinc transporter ZIP13 precursor)	989	23	-19.4	90
ssa-miR-27d-2-5p		√	NM_001173837.1	glycosylated lysosomal membrane protein precursor	1482	23	-25.1	12
ssa-miR-27d-2-5p		√	NM_001173903.1	EF-hand domain-containing protein D2	1834	23	-18.8	267
ssa-miR-27d-2-5p		√	NM_001173944.1	High affinity copper uptake protein 1 (high affinity copper uptake protein 1 isoform X1)	2065	23	-24.2	1945
ssa-miR-29b-2-5p	√		BT059022.1	CRFB4a (Interleukin-10 receptor beta chain) (interleukin-10 receptor subunit beta-like)	2333	25	-21.1	36
ssa-miR-29b-2-5p	√		NM_001123554.1	Myogenic factor	416	25	-20.2	139
ssa-miR-29b-2-5p	√		NM_001123571.1	Calcium polyvalent cation receptor 2 (calcium polyvalent cation receptor 2 precursor)	956	25	-19.7	542
ssa-miR-29b-2-5p	√		NM_001123580.1	C type lectin receptor B	246	25	-26.7	118
ssa-miR-29b-2-5p	√		NM_001123619.1	Thymidylate kinase	739	25	-19.6	505
ssa-miR-29b-2-5p	√		NM_001123636.1	Glutamate dehydrogenase	792	25	-21.5	526
ssa-miR-29b-2-5p	√		NM_001123674.1	hepatocyte nuclear factor 1-alpha	395	25	-24.7	163
ssa-miR-29b-2-5p	√		NM_001123685.1	Calcium polyvalent cation receptor 3	1109	25	-19.7	657
ssa-miR-29b-2-5p	√		NM_001123687.1	Cytochrome P450 1A (cytochrome P450, family 1, subfamily A) (EC 1.14.14.1) (cytochrome P450, family 1, subfamily A isoform X1)	1025	25	-24.0	652
ssa-miR-29b-2-5p	√		NM_001126231.1	Calcium polyvalent cation receptor 1 (extracellular calcium-sensing receptor isoform X1)	954	25	-19.7	542
ssa-miR-29b-2-5p	√		NM_001136553.1	Elongation of very long chain fatty acids protein 2 (EC 2.3.1.199) (3-keto acyl-CoA synthase ELOVL2) (ELOVL fatty acid elongase 2) (ELOVL FA elongase 2) (Very long chain 3-ketoacyl-CoA synthase 2) (Very long chain 3-oxoacyl-CoA synthase 2)	737	25	-18.0	437
ssa-miR-29b-2-5p	√		NM_001139530.1	Homeobox protein HoxC4aa	468	25	-20.5	49
ssa-miR-29b-2-5p	√		NM_001139605.1	Impact-like	580	25	-21.7	471
ssa-miR-29b-2-5p	√		NM_001139609.1	MGC81610 protein-like	1250	25	-26.0	104
ssa-miR-29b-2-5p	√		NM_001139632.1	DNA-damage-inducible transcript 4-like	1122	25	-21.1	663
ssa-miR-29b-2-5p	√		NM_001139633.1	upstream transcription factor 1	675	25	-20.8	125
ssa-miR-29b-2-5p	√		NM_001139656.1	Enoyl Coenzyme A hydratase short chain 1 mitochondrial (Enoyl-CoA hydratase, mitochondrial) (enoyl-CoA hydratase, mitochondrial precursor) (EC 4.2.1.17)	545	25	-27.3	386
ssa-miR-29b-2-5p	√		NM_001139711.1	ATP synthase lipid-binding protein, mitochondrial (ATP synthase, H+ transporting, mitochondrial F0 complex, subunit c-3 isoform X1)	760	25	-22.4	285
ssa-miR-29b-2-5p	√		NM_001139792.1	MAP kinase-activated protein kinase 3 (mitogen-activated protein kinase 3) (EC 2.7.11.1)	1339	25	-19.7	1033
ssa-miR-29b-2-5p	√		NM_001139805.1	Chitinase domain containing 1-like (Chitinase domain-containing protein 1) (EC 3.6.5.4)	1221	25	-23.0	469
ssa-miR-29b-2-5p	√		NM_001139810.1	Lysosome-associated membrane glycoprotein 2 (lysosomal membrane glycoprotein 2 precursor)	2264	25	-20.3	1877
ssa-miR-29b-2-5p	√		NM_001139822.1	Anti-apoptotic protein NR13	1373	25	-18.1	15
ssa-miR-29b-2-5p	√		NM_001139843.1	Vesicle-fusing ATPase (EC 3.6.4.6)	1098	25	-23.1	331
ssa-miR-29b-2-5p	√		NM_001139934.1	Methyl-CpG-binding domain protein 3	1258	25	-26.0	588
ssa-miR-29b-2-5p	√		NM_001139948.1	Regulator of G-protein signaling 7-binding protein B	536	25	-19.4	99
ssa-miR-29b-2-5p	√		NM_001139981.1	Peroxisome assembly protein 10 (peroxisome biogenesis factor 10)	988	25	-20.2	475
ssa-miR-29b-2-5p	√		NM_001139983.1	Cullin-4B	2472	25	-23.2	2213
ssa-miR-29b-2-5p	√		NM_001140012.1	Tetraspanin	2220	25	-22.6	1208
ssa-miR-29b-2-5p	√		NM_001140014.1	Peptidylprolyl isomerase (EC 5.2.1.8)	2490	25	-20.5	1999
ssa-miR-29b-2-5p	√		NM_001140025.1	TM2 domain-containing protein 2 precursor	1413	25	-19.9	422
ssa-miR-29b-2-5p	√		NM_001140032.1	Polypyrimidine tract-binding protein 2	1495	25	-20.2	135
ssa-miR-29b-2-5p	√		NM_001140032.1	Polypyrimidine tract-binding protein 2	1495	25	-20.0	615
ssa-miR-29b-2-5p	√		NM_001140033.1	RAB2A, member RAS oncogene family (Ras-related protein Rab-2A)	1582	25	-19.0	589
ssa-miR-29b-2-5p	√		NM_001140055.1	CDC-like kinase 4 (EC 2.7.12.1) (Dual specificity protein kinase CLK4)	725	25	-21.6	140
ssa-miR-29b-2-5p	√		NM_001140068.1	Ubiquitin carboxyl-terminal hydrolase (EC 3.4.19.12)	926	25	-20.7	682
ssa-miR-29b-2-5p	√		NM_001140081.1	Claudin-12 (claudin-12 isoform X1)	1693	25	-24.4	1514
ssa-miR-29b-2-5p	√		NM_001140087.1	Tripeptidyl-peptidase 1 (tripeptidyl-peptidase 1 precursor) (EC 3.4.14.9)	864	25	-18.5	349
ssa-miR-29b-2-5p	√		NM_001140096.1	Serine/threonine-protein phosphatase (EC 3.1.3.16)	1431	25	-26.5	217
ssa-miR-29b-2-5p	√		NM_001140115.1	Ubiquitin-conjugating enzyme E2 R1	1567	25	-21.0	1131
ssa-miR-29b-2-5p	√		NM_001140152.1	DNA polymerase alpha subunit B	295	25	-24.6	187
ssa-miR-29b-2-5p	√		NM_001140163.1	Integral membrane protein GPR175	1945	25	-18.3	1500
ssa-miR-29b-2-5p	√		NM_001140195.1	Ras-related protein Rab-3D	1210	25	-21.6	203
ssa-miR-29b-2-5p	√		NM_001140214.1	Alanyl-tRNA synthetase domain-containing protein 1	537	25	-18.0	414
ssa-miR-29b-2-5p	√		NM_001140235.1	Erythropoietin receptor	2318	25	-23.8	1037
ssa-miR-29b-2-5p	√		NM_001140236.1	C7orf57 homolog (CG057 protein)	2929	25	-28.4	242
ssa-miR-29b-2-5p	√		NM_001140273.1	Alpha-galactosidase (EC 3.2.1.-)	1174	25	-22.6	22
ssa-miR-29b-2-5p	√		NM_001140274.1	Sepiapterin reductase	1467	25	-21.1	716
ssa-miR-29b-2-5p	√		NM_001140288.1	Polypyrimidine tract-binding protein 1	1626	25	-21.2	1080
ssa-miR-29b-2-5p	√		NM_001140293.1	Mixed lineage kinase domain-like protein	1046	25	-21.9	869
ssa-miR-29b-2-5p	√		NM_001140298.1	Probable phosphatase phospho1	1065	25	-22.5	380
ssa-miR-29b-2-5p	√		NM_001140393.1	Dihydropyrimidinase-related protein 3	1613	25	-21.8	1092
ssa-miR-29b-2-5p	√		NM_001140405.2	antizyme inhibitor 1	975	25	-23.7	495
ssa-miR-29b-2-5p	√		NM_001140415.1	Proteasome assembly chaperone 1	1226	25	-21.0	1101
ssa-miR-29b-2-5p	√		NM_001140418.1	Androgen-induced proliferation inhibitor	841	25	-25.3	264
ssa-miR-29b-2-5p	√		NM_001140430.1	Synaptotagmin-4	814	25	-19.8	139
ssa-miR-29b-2-5p	√		NM_001140455.1	Myelin-associated glycoprotein	612	25	-23.8	537
ssa-miR-29b-2-5p	√		NM_001140459.1	Nucleolar protein 11-like	744	25	-23.6	210
ssa-miR-29b-2-5p	√		NM_001140531.1	Glucosamine-6-phosphate isomerase (EC 3.5.99.6) (Glucosamine-6-phosphate deaminase)	859	25	-23.3	691
ssa-miR-29b-2-5p	√		NM_001140559.1	Ras-related protein Rab-11A	1603	25	-19.0	927
ssa-miR-29b-2-5p	√		NM_001140570.1	Skeletal muscle and kidney-enriched inositol phosphatase	1201	25	-20.2	263
ssa-miR-29b-2-5p	√		NM_001140594.2	Sulfotransferase (EC 2.8.2.-)	281	25	-18.9	204
ssa-miR-29b-2-5p	√		NM_001140640.1	Transmembrane protein 136	226	25	-22.4	172
ssa-miR-29b-2-5p	√		NM_001140793.1	Coiled-coil domain-containing protein 93	472	25	-19.2	7
ssa-miR-29b-2-5p	√		NM_001140845.1	Anaphase-promoting complex subunit CDC26	456	25	-23.7	326
ssa-miR-29b-2-5p	√		NM_001140906.2	Coiled-coil-helix-coiled-coil-helix domain-containing protein 8 (coiled-coil-helix-coiled-coil-helix domain-containing protein 8 isoform X1)	637	25	-20.3	390
ssa-miR-29b-2-5p	√		NM_001141158.1	Transmembrane protein 14C	153	25	-24.0	56
ssa-miR-29b-2-5p	√		NM_001141190.2	Ras-related GTP-binding protein A (ras-related GTP-binding protein A isoform X1)	255	25	-24.9	8
ssa-miR-29b-2-5p	√		NM_001141216.2	THAP domain-containing protein 1	650	25	-20.1	146
ssa-miR-29b-2-5p	√		NM_001141272.1	Tetranectin (tetranectin precursor)	159	25	-19.1	10
ssa-miR-29b-2-5p	√		NM_001141381.1	Isoamyl acetate-hydrolyzing esterase 1 homolog	697	25	-28.1	89
ssa-miR-29b-2-5p	√		NM_001141384.1	NADH dehydrogenase 1 alpha subcomplex subunit 4-like 2 (NADH dehydrogenase [ubiquinone] 1 alpha subcomplex subunit 4-like 2)	763	25	-25.9	318
ssa-miR-29b-2-5p	√		NM_001141386.1	Peroxiredoxin	462	25	-21.8	112
ssa-miR-29b-2-5p	√		NM_001141397.2	Ribosome biogenesis regulatory protein	357	25	-18.2	254
ssa-miR-29b-2-5p	√		NM_001141487.1	Protein S100 (S100 calcium-binding protein)	499	25	-19.5	411
ssa-miR-29b-2-5p	√		NM_001141609.1	Ribosomal protein L37a-1 (Ribosomal protein L37a-2) (putative 60S ribosomal protein L37a)	585	25	-20.2	34
ssa-miR-29b-2-5p	√		NM_001141612.1	Phosphatidylethanolamine binding protein (Phosphatidylethanolamine-binding protein 1)	562	25	-22.4	155
ssa-miR-29b-2-5p	√		NM_001141643.1	Flotillin	2445	25	-23.6	912
ssa-miR-29b-2-5p	√		NM_001141643.1	Flotillin	2445	25	-22.0	2182
ssa-miR-29b-2-5p	√		NM_001141654.1	Proteasome activator complex subunit 2	369	25	-20.3	264
ssa-miR-29b-2-5p	√		NM_001141679.1	BCL2/adenovirus E1B interacting protein 3-like	1928	25	-18.2	235
ssa-miR-29b-2-5p	√		NM_001141739.1	Aspartate aminotransferase (EC 2.6.1.1)	1919	25	-22.1	1381
ssa-miR-29b-2-5p	√		NM_001141739.1	Aspartate aminotransferase (EC 2.6.1.1)	1919	25	-18.8	1678
ssa-miR-29b-2-5p	√		NM_001141750.1	Probable rRNA-processing protein EBP2	612	25	-25.2	43
ssa-miR-29b-2-5p	√		NM_001141788.1	Transmembrane and Ubiquitin-like domain-containing protein 2	1162	25	-19.0	921
ssa-miR-29b-2-5p	√		NM_001141837.1	Oral cancer overexpressed protein 1	697	25	-24.3	263
ssa-miR-29b-2-5p	√		NM_001141895.1	Four and a half LIM domains protein 1 (four and a half LIM domains protein 1 isoform X2)	527	25	-19.9	316
ssa-miR-29b-2-5p	√		NM_001141902.1	ADP-ribosylation factor-like protein 2-binding protein	768	25	-25.5	150
ssa-miR-29b-2-5p	√		NM_001141912.1	Dual specificity mitogen-activated protein kinase kinase 4	1354	25	-24.3	120
ssa-miR-29b-2-5p	√		NM_001142711.1	DNA polymerase subunit delta-2	579	25	-22.0	111
ssa-miR-29b-2-5p	√		NM_001146398.1	Rhombotin-1 (rhombotin-1 isoform X1)	423	25	-18.9	113
ssa-miR-29b-2-5p	√		NM_001146411.1	Low density lipoprotein receptor adapter protein 1	522	25	-23.7	414
ssa-miR-29b-2-5p	√		NM_001146443.1	Retinitis pigmentosa 9 protein homolog (retinitis pigmentosa 9 (Autosomal dominant))	771	25	-27.2	40
ssa-miR-29b-2-5p	√		NM_001146560.1	protein BUD31 homolog	498	25	-18.0	133
ssa-miR-29b-2-5p	√		NM_001146569.1	C21orf70 homolog (CU070 protein)	553	25	-18.9	126
ssa-miR-29b-2-5p	√		NM_001146589.2	Alpha-mannosidase (EC 3.2.1.-)	704	25	-24.5	358
ssa-miR-29b-2-5p	√		NM_001146589.2	Alpha-mannosidase (EC 3.2.1.-)	704	25	-21.8	507
ssa-miR-29b-2-5p	√		NM_001146601.1	Vacuolar ATP synthase subunit e 2	697	25	-22.9	367
ssa-miR-29b-2-5p	√		NM_001146605.1	Male-enhanced antigen 1	593	25	-20.2	563
ssa-miR-29b-2-5p	√		NM_001165280.1	Claudin	671	25	-18.6	31
ssa-miR-29b-2-5p	√		NM_001165285.2	Chromobox protein homolog 1	543	25	-25.4	127
ssa-miR-29b-2-5p	√		NM_001165311.1	Heterogeneous nuclear ribonucleoprotein G	2981	25	-21.2	2118
ssa-miR-29b-2-5p	√		NM_001165324.1	Integrin beta	1110	25	-20.0	1
ssa-miR-29b-2-5p	√		NM_001165337.1	B-cell linker protein	1932	25	-20.8	1632
ssa-miR-29b-2-5p	√		NM_001165344.1	S-adenosylmethionine decarboxylase proenzyme (EC 4.1.1.50)	2260	25	-26.0	1221
ssa-miR-29b-2-5p	√		NM_001165355.1	Nuclear receptor coactivator 4 (nuclear receptor coactivator 4 isoform X3)	1675	25	-23.1	1297
ssa-miR-29b-2-5p	√		NM_001165356.1	Obg-like ATPase 1	1053	25	-25.9	426
ssa-miR-29b-2-5p	√		NM_001165359.1	phosphatase 1L	2043	25	-19.9	512
ssa-miR-29b-2-5p	√		NM_001165367.1	Dual specificity protein phosphatase (EC 3.1.3.16) (EC 3.1.3.48)	1489	25	-21.2	890
ssa-miR-29b-2-5p	√		NM_001165384.1	activating Signal cointegrator 1 complex subunit 2 (activating signal cointegrator 1 complex subunit 2 isoform X1)	1035	25	-19.7	108
ssa-miR-29b-2-5p	√		NM_001165391.1	G1/S-specific cyclin-D1	2795	25	-19.0	570
ssa-miR-29b-2-5p	√		NM_001165392.1	Zona pellucida-like domain-containing protein 1 (ZP domain-containing protein 1) (Cupulin) [Cleaved into: Zona pellucida-like domain-containing protein 1, secreted form]	1539	25	-20.5	1082
ssa-miR-29b-2-5p	√		NM_001165404.1	THAP domain-containing protein 7	747	25	-26.2	136
ssa-miR-29b-2-5p	√		NM_001168520.1	Akirin 1(1a)	1976	25	-18.7	670
ssa-miR-29b-2-5p	√		NM_001173563.1	Dynamin-1-like protein (EC 3.6.5.5)	1796	25	-30.6	454
ssa-miR-29b-2-5p	√		NM_001173582.1	Serine/threonine-protein kinase 17B (serine/threonine-protein kinase 17B isoform X1)	1094	25	-23.9	466
ssa-miR-29b-2-5p	√		NM_001173600.1	Interferon regulatory factor 2-binding protein 1 (interferon regulatory factor 2-binding protein 1 isoform X1)	986	25	-23.8	759
ssa-miR-29b-2-5p	√		NM_001173638.1	NEDD1 (protein NEDD1)	848	25	-23.4	199
ssa-miR-29b-2-5p	√		NM_001173646.1	Pyridoxal phosphate phosphatase	1633	25	-19.7	1378
ssa-miR-29b-2-5p	√		NM_001173663.1	Hormone-sensitive lipase	2142	25	-30.2	784
ssa-miR-29b-2-5p	√		NM_001173664.1	Neuroglobin-1 (neuroglobin isoform X1)	2486	25	-21.2	1405
ssa-miR-29b-2-5p	√		NM_001173743.1	Canopy 4 (protein canopy 4 precursor)	1771	25	-26.5	617
ssa-miR-29b-2-5p	√		NM_001173771.1	ADP-ribosylation factor-like 4 (ADP-ribosylation factor-like protein 4A)	1668	25	-18.8	638
ssa-miR-29b-2-5p	√		NM_001173774.1	Transmembrane protein 129	923	25	-21.2	699
ssa-miR-29b-2-5p	√		NM_001173800.1	Beta-1,3-glucosyltransferase precursor	572	25	-21.6	1
ssa-miR-29b-2-5p	√		NM_001173840.1	Neuronal calcium sensor 1	1798	25	-22.7	1687
ssa-miR-29b-2-5p	√		NM_001173847.1	Acyl-coenzyme A oxidase 1, peroxisomal (peroxisomal acyl-coenzyme A oxidase 1) (EC 1.3.3.6)	2270	25	-23.3	2131
ssa-miR-29b-2-5p	√		NM_001173851.1	four and A half LIM domains protein 3	1659	25	-20.2	1486
ssa-miR-29b-2-5p	√		NM_001173874.1	FXYD domain-containing ion transport regulator	1432	25	-20.6	1019
ssa-miR-29b-2-5p	√		NM_001173878.1	LysM and peptidoglycan-binding domain-containing protein 2	1155	25	-18.5	401
ssa-miR-29b-2-5p	√		NM_001173937.1	Selenide, water dikinase 1 (selenide, water dikinase 1 isoform X1)	1770	25	-24.7	752
ssa-miR-29b-2-5p	√		NM_001173939.1	Dihydropyrimidinase (EC 3.5.2.2)	1557	25	-28.1	268
ssa-miR-29b-2-5p	√		NM_001173939.1	Dihydropyrimidinase (EC 3.5.2.2)	1557	25	-19.8	9
ssa-miR-29b-2-5p	√		NM_001173953.1	Eukaryotic translation initiation factor 2C 3	344	25	-28.4	202
ssa-miR-29b-2-5p	√		NM_001173962.1	StAR-related lipid transfer protein 3	1391	25	-19.8	770
ssa-miR-29b-2-5p	√		XM_014201580.1	apolipoprotein Eb-like	966	25	-26.0	606
ssa-miR-30e-1-2-3p		√	BT059783.1, NM_001173900.1	Complement C1q subcomponent subunit B (complement component 1, q subcomponent, B chain precursor)	1300	22	-28.8	500
ssa-miR-30e-1-2-3p		√	NM_001123524.1	Serine/threonine protein kinase RAF1c	773	22	-23.9	118
ssa-miR-30e-1-2-3p		√	NM_001123576.1	Growth hormone receptor isoform 1 (growth hormone receptor isoform 1 precursor) (growth hormone receptor isoform 1 precursor isoform X1)	852	22	-23.3	159
ssa-miR-30e-1-2-3p		√	NM_001123594.1	Growth hormone receptor isoform 2 (growth hormone receptor isoform 2 precursor)	814	22	-23.3	136
ssa-miR-30e-1-2-3p		√	NM_001123619.1	Thymidylate kinase	739	22	-22.9	1
ssa-miR-30e-1-2-3p		√	NM_001123636.1	Glutamate dehydrogenase	792	22	-23.5	155
ssa-miR-30e-1-2-3p		√	NM_001123655.1	Serotransferrin	439	22	-20.6	16
ssa-miR-30e-1-2-3p		√	NM_001123670.1	POU domain protein	457	22	-33.1	90
ssa-miR-30e-1-2-3p		√	NM_001123673.1	Transport-associated protein (transport-associated protein precursor)	450	22	-20.1	297
ssa-miR-30e-1-2-3p		√	NM_001123731.1	FXYD domain-containing ion transport regulator	93	22	-27.2	37
ssa-miR-30e-1-2-3p		√	NM_001136547.1	Prop-1-like homeobox protein	401	22	-24.9	162
ssa-miR-30e-1-2-3p		√	NM_001139547.1	Homeobox protein HoxC8bb	1043	22	-21.7	440
ssa-miR-30e-1-2-3p		√	NM_001139662.1	Spastic paraplegia 21 (maspardin)	685	22	-23.6	16
ssa-miR-30e-1-2-3p		√	NM_001139683.1	Protein arginine methyltransferase 1 (protein arginine N-methyltransferase 1) (EC 2.1.1.125)	1214	22	-21.8	2
ssa-miR-30e-1-2-3p		√	NM_001139728.1	Myosin, light polypeptide 3-3	438	22	-28.9	14
ssa-miR-30e-1-2-3p		√	NM_001139731.1	Proteasome (Prosome, macropain) 26S subunit, non-ATPase, 13	481	22	-22.2	304
ssa-miR-30e-1-2-3p		√	NM_001139740.1	Transmembrane protein 38A-1	649	22	-21.0	89
ssa-miR-30e-1-2-3p		√	NM_001139741.1	Transmembrane protein 38A-2	624	22	-21.0	94
ssa-miR-30e-1-2-3p		√	NM_001139755.1	Thiamine triphosphatase-like (Thiamine-triphosphatase) (EC 3.6.1.28)	1679	22	-21.8	323
ssa-miR-30e-1-2-3p		√	NM_001139756.1	transposase-like	1555	22	-20.1	133
ssa-miR-30e-1-2-3p		√	NM_001139772.1	EH domain-containing protein 4 isoform X1	1689	22	-20.0	1208
ssa-miR-30e-1-2-3p		√	NM_001139782.1	Acyl-protein thioesterase 2 (acyl-protein thioesterase 2 isoform X2)	2067	22	-24.2	47
ssa-miR-30e-1-2-3p		√	NM_001139787.1	Interactor protein for cytohesin exchange factors 1	978	22	-21.2	34
ssa-miR-30e-1-2-3p		√	NM_001139797.1	Torsin family protein C9orf167 homolog	619	22	-26.2	388
ssa-miR-30e-1-2-3p		√	NM_001139798.1	Transmembrane protein 47	1554	22	-19.9	1354
ssa-miR-30e-1-2-3p		√	NM_001139808.1	Neurogenic differentiation factor	1190	22	-20.5	353
ssa-miR-30e-1-2-3p		√	NM_001139817.1	Phenylalanyl-tRNA synthetase beta chain	800	22	-19.5	135
ssa-miR-30e-1-2-3p		√	NM_001139818.1	Beclin-1	1627	22	-22.9	1365
ssa-miR-30e-1-2-3p		√	NM_001139844.1	Bone morphogenetic protein 4 (bone morphogenetic protein 4 precursor)	833	22	-22.4	759
ssa-miR-30e-1-2-3p		√	NM_001139864.1	U4/U6 small nuclear ribonucleoprotein Prp4 isoform X1	411	22	-27.4	252
ssa-miR-30e-1-2-3p		√	NM_001139875.1	Eukaryotic translation initiation factor 4H	1198	22	-22.7	74
ssa-miR-30e-1-2-3p		√	NM_001139920.1	Cysteinyl-tRNA synthetase, cytoplasmic	1666	22	-32.4	776
ssa-miR-30e-1-2-3p		√	NM_001139923.1	Beta-catenin-interacting protein 1	2052	22	-20.3	889
ssa-miR-30e-1-2-3p		√	NM_001139924.1	N-acylneuraminate cytidylyltransferase (EC 2.7.7.43)	1128	22	-19.0	523
ssa-miR-30e-1-2-3p		√	NM_001139934.1	Methyl-CpG-binding domain protein 3	1258	22	-23.8	729
ssa-miR-30e-1-2-3p		√	NM_001139935.1	RWD domain-containing protein 4A	850	22	-22.6	37
ssa-miR-30e-1-2-3p		√	NM_001139941.1	Angiopoietin-related protein 4 precursor	1217	22	-23.2	486
ssa-miR-30e-1-2-3p		√	NM_001139944.1	Gremlin-2 (gremlin-2 precursor)	1764	22	-26.8	581
ssa-miR-30e-1-2-3p		√	NM_001139951.1	Protein phosphatase 1 regulatory subunit	1054	22	-23.7	1
ssa-miR-30e-1-2-3p		√	NM_001140004.1	Peflin (peflin isoform X1)	920	22	-24.8	10
ssa-miR-30e-1-2-3p		√	NM_001140008.1	Engulfment and Cell motility protein 1 (engulfment and cell motility protein 1 isoform X3)	1447	22	-25.8	786
ssa-miR-30e-1-2-3p		√	NM_001140012.1	Tetraspanin	2220	22	-23.1	1024
ssa-miR-30e-1-2-3p		√	NM_001140014.1	Peptidylprolyl isomerase (EC 5.2.1.8)	2490	22	-21.3	1350
ssa-miR-30e-1-2-3p		√	NM_001140018.1	Sorting nexin	1549	22	-24.0	1086
ssa-miR-30e-1-2-3p		√	NM_001140018.1	Sorting nexin	1549	22	-19.7	551
ssa-miR-30e-1-2-3p		√	NM_001140032.1	Polypyrimidine tract-binding protein 2	1495	22	-19.6	475
ssa-miR-30e-1-2-3p		√	NM_001140038.1	Complexin-1 (complexin-1-like)	1066	22	-20.7	807
ssa-miR-30e-1-2-3p		√	NM_001140040.1	Y+L amino acid transporter 1	1996	22	-29.9	200
ssa-miR-30e-1-2-3p		√	NM_001140067.1	transcriptional activator protein Pur-beta	1643	22	-24.3	1563
ssa-miR-30e-1-2-3p		√	NM_001140078.1	Alanyl-tRNA synthetase, cytoplasmic	713	22	-24.3	464
ssa-miR-30e-1-2-3p		√	NM_001140094.1	Nucleosome assembly protein 1-like 1	1869	22	-22.1	1087
ssa-miR-30e-1-2-3p		√	NM_001140097.1	Protein-glutamine gamma-glutamyltransferase K (transglutaminase 1 (K polypeptide epidermal type I, protein-glutamine-gamma-glutamyltransferase)) (transglutaminase 1 (K polypeptide epidermal type I, protein-glutamine-gamma-glutamyltransferase) isoform X1)	921	22	-22.3	77
ssa-miR-30e-1-2-3p		√	NM_001140105.1	F-actin-capping protein subunit alpha	1238	22	-23.0	744
ssa-miR-30e-1-2-3p		√	NM_001140109.1	Latexin (latexin precursor)	638	22	-20.6	512
ssa-miR-30e-1-2-3p		√	NM_001140113.1	Cadherin-17 precursor	1145	22	-26.1	1102
ssa-miR-30e-1-2-3p		√	NM_001140118.1	RNA-binding protein with multiple splicing-like	1066	22	-23.9	551
ssa-miR-30e-1-2-3p		√	NM_001140122.1	ER lumen protein-retaining receptor	1269	22	-26.5	1
ssa-miR-30e-1-2-3p		√	NM_001140125.1	F-box only protein 9	1299	22	-22.2	1220
ssa-miR-30e-1-2-3p		√	NM_001140129.1	Methyltransferase-like protein 9	1639	22	-23.0	1266
ssa-miR-30e-1-2-3p		√	NM_001140151.1	Brain protein I3	2707	22	-19.7	335
ssa-miR-30e-1-2-3p		√	NM_001140159.1	Eukaryotic peptide chain release factor GTP-binding subunit ERF3B	811	22	-20.2	663
ssa-miR-30e-1-2-3p		√	NM_001140183.1	Eukaryotic translation initiation factor 2 subunit 1	1103	22	-22.7	348
ssa-miR-30e-1-2-3p		√	NM_001140235.1	Erythropoietin receptor	2318	22	-21.8	810
ssa-miR-30e-1-2-3p		√	NM_001140246.1	Phosphatase 1H (protein phosphatase 1H) (EC 3.1.3.16)	1514	22	-24.7	1077
ssa-miR-30e-1-2-3p		√	NM_001140266.1	Glucosamine--fructose-6-phosphate aminotransferase 1 (glucosamine--fructose-6-phosphate aminotransferase [isomerizing] 1) (EC 2.6.1.16)	1887	22	-22.9	1818
ssa-miR-30e-1-2-3p		√	NM_001140268.1	Transmembrane emp24 domain-containing protein 9 (transmembrane emp24 domain-containing protein 9 precursor)	2003	22	-24.7	207
ssa-miR-30e-1-2-3p		√	NM_001140269.1	Butyrate response factor 2	1543	22	-20.1	1486
ssa-miR-30e-1-2-3p		√	NM_001140270.1	Mps one binder kinase activator-like 1A	2355	22	-20.4	763
ssa-miR-30e-1-2-3p		√	NM_001140288.1	Polypyrimidine tract-binding protein 1	1626	22	-21.6	1001
ssa-miR-30e-1-2-3p		√	NM_001140301.1	Glutaredoxin (glutaredoxin-1) (EC 1.8.4.1) (glutaredoxin-1 isoform X2)	1666	22	-21.5	754
ssa-miR-30e-1-2-3p		√	NM_001140301.1	Glutaredoxin (glutaredoxin-1) (EC 1.8.4.1) (glutaredoxin-1 isoform X2)	1666	22	-18.8	511
ssa-miR-30e-1-2-3p		√	NM_001140314.1	Copper Chaperone for Superoxide dismutase	1122	22	-24.0	334
ssa-miR-30e-1-2-3p		√	NM_001140325.1	Dr1	1694	22	-28.9	229
ssa-miR-30e-1-2-3p		√	NM_001140332.1	Ancient ubiquitous protein 1	459	22	-22.3	199
ssa-miR-30e-1-2-3p		√	NM_001140344.1	RBR-type E3 ubiquitin transferase (EC 2.3.2.31)	403	22	-21.6	246
ssa-miR-30e-1-2-3p		√	NM_001140347.1	RuvB-like helicase (EC 3.6.4.12)	307	22	-24.8	89
ssa-miR-30e-1-2-3p		√	NM_001140365.1	Ribose-phosphate pyrophosphokinase 1	2050	22	-21.9	903
ssa-miR-30e-1-2-3p		√	NM_001140367.1	choline transporter-like protein 2	834	22	-19.7	1
ssa-miR-30e-1-2-3p		√	NM_001140369.1	Serine/threonine protein phosphatase 2A regulatory subunit	248	22	-21.9	2
ssa-miR-30e-1-2-3p		√	NM_001140381.1	Receptor expression-enhancing protein	1433	22	-19.0	1157
ssa-miR-30e-1-2-3p		√	NM_001140397.1	Transmembrane 9 superfamily member	964	22	-24.2	5
ssa-miR-30e-1-2-3p		√	NM_001140401.1	Calponin	1309	22	-24.3	764
ssa-miR-30e-1-2-3p		√	NM_001140410.1	Coiled-coil domain-containing protein 106	2101	22	-25.9	406
ssa-miR-30e-1-2-3p		√	NM_001140417.1	Neuroserpin precursor	791	22	-22.3	391
ssa-miR-30e-1-2-3p		√	NM_001140431.1	Thioredoxin-interacting protein	1097	22	-20.4	695
ssa-miR-30e-1-2-3p		√	NM_001140433.1	Serine/threonine-protein kinase 25 (EC 2.7.11.1)	317	22	-21.9	102
ssa-miR-30e-1-2-3p		√	NM_001140440.1	Septin-2	1626	22	-24.2	667
ssa-miR-30e-1-2-3p		√	NM_001140459.1	Nucleolar protein 11-like	744	22	-26.4	571
ssa-miR-30e-1-2-3p		√	NM_001140478.1	Microfibrillar-associated protein 3-like (Microfibrillar-associated protein 3-like precursor)	1300	22	-19.1	1008
ssa-miR-30e-1-2-3p		√	NM_001140479.1	snail homolog Sna	1267	22	-28.0	274
ssa-miR-30e-1-2-3p		√	NM_001140484.1	THAP domain-containing protein 11	842	22	-26.8	634
ssa-miR-30e-1-2-3p		√	NM_001140489.1	Pyruvate kinase (EC 2.7.1.40)	1131	22	-24.4	494
ssa-miR-30e-1-2-3p		√	NM_001140523.1	protein CREG1 precursor	1253	22	-22.0	392
ssa-miR-30e-1-2-3p		√	NM_001140536.1	6-phosphofructo-2-kinase/fructose-2, 6-biphosphatase 4	347	22	-28.7	19
ssa-miR-30e-1-2-3p		√	NM_001140553.1	CDK5 regulatory subunit-associated protein 1	923	22	-24.1	170
ssa-miR-30e-1-2-3p		√	NM_001140569.1	Gamma-synuclein	1816	22	-20.1	66
ssa-miR-30e-1-2-3p		√	NM_001140825.1	C-X-C motif chemokine 14 precursor	789	22	-21.8	59
ssa-miR-30e-1-2-3p		√	NM_001141129.1	Eukaryotic translation initiation factor 6 (eIF-6)	360	22	-25.1	62
ssa-miR-30e-1-2-3p		√	NM_001141216.2	THAP domain-containing protein 1	650	22	-19.3	203
ssa-miR-30e-1-2-3p		√	NM_001141233.1	Peptidyl-prolyl cis-trans isomerase (PPIase) (EC 5.2.1.8)	683	22	-24.0	61
ssa-miR-30e-1-2-3p		√	NM_001141277.1	Claudin	705	22	-24.1	371
ssa-miR-30e-1-2-3p		√	NM_001141294.1	Heat shock protein beta-7	252	22	-24.3	2
ssa-miR-30e-1-2-3p		√	NM_001141330.1	Nuclear cap-binding protein subunit 2 (20 kDa nuclear cap-binding protein)	730	22	-21.1	708
ssa-miR-30e-1-2-3p		√	NM_001141397.2	Ribosome biogenesis regulatory protein	357	22	-19.6	72
ssa-miR-30e-1-2-3p		√	NM_001141419.2	Sperm acrosome membrane-associated protein 4 precursor	609	22	-22.0	572
ssa-miR-30e-1-2-3p		√	NM_001141500.2	Lectin precursor	309	22	-21.1	204
ssa-miR-30e-1-2-3p		√	NM_001141502.1	Transmembrane protein 32 precursor	799	22	-23.0	59
ssa-miR-30e-1-2-3p		√	NM_001141539.1	BET1 homolog	626	22	-20.6	568
ssa-miR-30e-1-2-3p		√	NM_001141578.1	MGR2 homolog	561	22	-19.3	445
ssa-miR-30e-1-2-3p		√	NM_001141662.1	DPH3 homolog	242	22	-21.2	17
ssa-miR-30e-1-2-3p		√	NM_001141698.1	S100 calcium binding protein V2-like	635	22	-18.5	141
ssa-miR-30e-1-2-3p		√	NM_001141700.1	enolase 3-1	120	22	-19.7	61
ssa-miR-30e-1-2-3p		√	NM_001141714.1	Beta-Ala-His dipeptidase	405	22	-21.8	110
ssa-miR-30e-1-2-3p		√	NM_001141731.1	Complement C1q tumor necrosis factor-related protein 4 (Complement C1q tumor necrosis factor-related protein 4 precursor)	1976	22	-26.4	895
ssa-miR-30e-1-2-3p		√	NM_001141762.1	5-AMP-activated protein kinase subunit gamma-1	1536	22	-19.5	463
ssa-miR-30e-1-2-3p		√	NM_001141763.1	Carbonyl reductase 4 (carbonyl reductase family member 4)	1143	22	-19.6	591
ssa-miR-30e-1-2-3p		√	NM_001141769.1	26S proteasome non-ATPase regulatory subunit 12	448	22	-23.9	226
ssa-miR-30e-1-2-3p		√	NM_001141816.1	Nuclear transcription factor Y subunit alpha (nuclear transcription factor Y, alpha)	1239	22	-22.9	231
ssa-miR-30e-1-2-3p		√	NM_001141817.1	Chloride intracellular channel protein	1671	22	-26.2	221
ssa-miR-30e-1-2-3p		√	NM_001141817.1	Chloride intracellular channel protein	1671	22	-21.8	1072
ssa-miR-30e-1-2-3p		√	NM_001145421.1	Liver X receptor (oxysterols receptor LXR-alpha) (EC 3.4.13.9)	1965	22	-24.1	105
ssa-miR-30e-1-2-3p		√	NM_001146357.1	MIS12 homolog	556	22	-22.4	263
ssa-miR-30e-1-2-3p		√	NM_001146377.1	U2 small nuclear ribonucleoprotein B	242	22	-21.7	106
ssa-miR-30e-1-2-3p		√	NM_001146436.1	Neuroblastoma suppressor of tumorigenicity 1 (neuroblastoma suppressor of tumorigenicity 1 precursor)	559	22	-21.7	44
ssa-miR-30e-1-2-3p		√	NM_001146481.1	U7 snRNA-associated Sm-like protein LSm10	645	22	-20.6	454
ssa-miR-30e-1-2-3p		√	NM_001146520.1	Coactosin-like protein	725	22	-27.0	357
ssa-miR-30e-1-2-3p		√	NM_001146520.1	Coactosin-like protein	725	22	-26.8	313
ssa-miR-30e-1-2-3p		√	NM_001146521.1	Mortality factor 4-like protein 1	477	22	-24.1	232
ssa-miR-30e-1-2-3p		√	NM_001146545.1	Cysteine-rich protein 2	813	22	-23.6	315
ssa-miR-30e-1-2-3p		√	NM_001146593.1	Cytidine deaminase (EC 3.5.4.5) (Cytidine aminohydrolase)	531	22	-23.8	418
ssa-miR-30e-1-2-3p		√	NM_001146598.1	U6 snRNA-associated Sm-like protein LSm2	532	22	-20.7	200
ssa-miR-30e-1-2-3p		√	NM_001146623.1	Protein lin-7 homolog	497	22	-20.6	208
ssa-miR-30e-1-2-3p		√	NM_001146671.1	Coiled-coil domain-containing protein 115	172	22	-26.3	73
ssa-miR-30e-1-2-3p		√	NM_001165280.1	Claudin	671	22	-22.9	452
ssa-miR-30e-1-2-3p		√	NM_001165309.1	ZK652.6	1424	22	-24.4	946
ssa-miR-30e-1-2-3p		√	NM_001165310.1	Chloride channel CLIC-like protein 1 precursor	2113	22	-23.7	692
ssa-miR-30e-1-2-3p		√	NM_001165311.1	Heterogeneous nuclear ribonucleoprotein G	2981	22	-24.3	2565
ssa-miR-30e-1-2-3p		√	NM_001165317.1	26S proteasome non-ATPase regulatory subunit 2	739	22	-20.4	417
ssa-miR-30e-1-2-3p		√	NM_001165346.1	Egl nine homolog 2	1907	22	-27.0	809
ssa-miR-30e-1-2-3p		√	NM_001165349.1	Microtubule-associated protein	3212	22	-24.0	1462
ssa-miR-30e-1-2-3p		√	NM_001165351.1	Serine/threonine-protein phosphatase 4 regulatory subunit 2-A	2762	22	-23.1	81
ssa-miR-30e-1-2-3p		√	NM_001165372.1	Inosine-5'-monophosphate dehydrogenase (IMP dehydrogenase) (IMPD) (IMPDH) (EC 1.1.1.205)	2040	22	-22.3	1887
ssa-miR-30e-1-2-3p		√	NM_001165394.1	Phosphatidylinositol-5-phosphate 4-kinase type-2 beta	1000	22	-27.1	209
ssa-miR-30e-1-2-3p		√	NM_001165394.1	Phosphatidylinositol-5-phosphate 4-kinase type-2 beta	1000	22	-22.4	75
ssa-miR-30e-1-2-3p		√	NM_001165397.1	Endoplasmic reticulum-Golgi intermediate compartment protein 3	2369	22	-23.7	137
ssa-miR-30e-1-2-3p		√	NM_001165409.1	E3 ubiquitin-protein ligase RNF167 (E3 ubiquitin-protein ligase RNF167 isoform X1) (E3 ubiquitin-protein ligase RNF167 precursor)	2173	22	-20.0	1716
ssa-miR-30e-1-2-3p		√	NM_001165410.1	2,3-cyclic-nucleotide 3-phosphodiesterase	1094	22	-28.1	334
ssa-miR-30e-1-2-3p		√	NM_001173567.1	General transcription factor IIE subunit 1	1336	22	-25.3	441
ssa-miR-30e-1-2-3p		√	NM_001173571.1	Long-chain-fatty-acid--CoA ligase 1 (acyl-CoA synthetase long-chain family member 1) (EC 6.2.1.3)	1931	22	-23.4	1423
ssa-miR-30e-1-2-3p		√	NM_001173574.1	Serine/threonine-protein kinase RIO2 (EC 2.7.11.1)	260	22	-28.9	62
ssa-miR-30e-1-2-3p		√	NM_001173585.1	Periodic tryptophan protein 2 homolog	595	22	-26.5	284
ssa-miR-30e-1-2-3p		√	NM_001173586.1	Chloride channel protein	1317	22	-19.6	671
ssa-miR-30e-1-2-3p		√	NM_001173589.1	Erlin-2 precursor (erlin-2 isoform X2)	1238	22	-23.4	620
ssa-miR-30e-1-2-3p		√	NM_001173598.1	TNF receptor-associated factor	2016	22	-21.8	565
ssa-miR-30e-1-2-3p		√	NM_001173613.1	Ras-related protein Rab-8A	1724	22	-20.0	999
ssa-miR-30e-1-2-3p		√	NM_001173624.1	Stannin	3363	22	-22.0	1655
ssa-miR-30e-1-2-3p		√	NM_001173625.1	Prolyl 4-hydroxylase subunit alpha-1 (procollagen-proline, 2-oxoglutarate 4-dioxygenase (Proline 4-hydroxylase), alpha 1 polypeptide precursor) (EC 1.14.11.2)	1954	22	-21.7	737
ssa-miR-30e-1-2-3p		√	NM_001173658.1	14-3-3 protein gamma-1	2417	22	-26.0	2002
ssa-miR-30e-1-2-3p		√	NM_001173664.1	Neuroglobin-1 (neuroglobin isoform X1)	2486	22	-24.8	458
ssa-miR-30e-1-2-3p		√	NM_001173664.1	Neuroglobin-1 (neuroglobin isoform X1)	2486	22	-18.9	1937
ssa-miR-30e-1-2-3p		√	NM_001173666.1	Syntaxin-11	2540	22	-21.8	745
ssa-miR-30e-1-2-3p		√	NM_001173668.1	Eukaryotic translation initiation factor 2 subunit 3	690	22	-23.5	346
ssa-miR-30e-1-2-3p		√	NM_001173668.1	Eukaryotic translation initiation factor 2 subunit 3	690	22	-21.0	176
ssa-miR-30e-1-2-3p		√	NM_001173682.1	Palmitoyltransferase (EC 2.3.1.225)	2576	22	-21.6	611
ssa-miR-30e-1-2-3p		√	NM_001173693.1	Rhomboid-like protease 4 (rhomboid-like protease 4 isoform X2) (rhomboid-like protease 4 isoform X3)	935	22	-23.9	524
ssa-miR-30e-1-2-3p		√	NM_001173708.1	Integrator complex subunit 4	409	22	-24.4	55
ssa-miR-30e-1-2-3p		√	NM_001173709.1	ADP-ribosylation factor-like 15 isoform X2 (ADP-ribosylation factor-like protein 15)	2389	22	-29.3	1482
ssa-miR-30e-1-2-3p		√	NM_001173713.1	regulator of Chromosome condensation (regulator of chromosome condensation isoform X1)	606	22	-22.6	166
ssa-miR-30e-1-2-3p		√	NM_001173719.1	Interferon regulatory factor 9 (interferon regulatory factor 9 isoform X1)	1309	22	-23.6	674
ssa-miR-30e-1-2-3p		√	NM_001173732.1	Phosphatidylinositol 4-kinase type 2-alpha	940	22	-18.9	691
ssa-miR-30e-1-2-3p		√	NM_001173743.1	Canopy 4 (protein canopy 4 precursor)	1771	22	-25.6	228
ssa-miR-30e-1-2-3p		√	NM_001173748.1	Hepatic leukemia factor	1690	22	-27.4	307
ssa-miR-30e-1-2-3p		√	NM_001173754.1	Integral membrane protein DGCR2/IDD	700	22	-21.5	619
ssa-miR-30e-1-2-3p		√	NM_001173757.1	mRNA-capping enzyme [Includes: Polynucleotide 5'-triphosphatase (EC 3.1.3.33); mRNA guanylyltransferase (EC 2.7.7.50) (GTP--RNA guanylyltransferase) (GTase)]	989	22	-19.2	507
ssa-miR-30e-1-2-3p		√	NM_001173764.1	Parvalbumin alpha (parvalbumin alpha isoform X1)	1963	22	-25.1	109
ssa-miR-30e-1-2-3p		√	NM_001173769.1	Proline-rich AKT1 substrate 1	918	22	-28.0	613
ssa-miR-30e-1-2-3p		√	NM_001173792.1	oxidoreductase ZK1290.5	1983	22	-24.8	1109
ssa-miR-30e-1-2-3p		√	NM_001173812.1	Autophagy protein 5	2011	22	-26.5	1556
ssa-miR-30e-1-2-3p		√	NM_001173856.1	Neural proliferation differentiation and control protein 1 (neural proliferation, differentiation and control, 1 precursor)	1725	22	-20.0	936
ssa-miR-30e-1-2-3p		√	NM_001173882.1	Tropomodulin-3	903	22	-26.4	1
ssa-miR-30e-1-2-3p		√	NM_001173904.1	Heat shock factor protein 2	1961	22	-27.1	210
ssa-miR-30e-1-2-3p		√	NM_001173939.1	Dihydropyrimidinase (EC 3.5.2.2)	1557	22	-26.1	648
ssa-miR-30e-1-2-3p		√	NM_001173954.1	unc-119 homolog	1636	22	-22.8	640
ssa-miR-30e-1-2-3p		√	NM_001173956.1	Sodium/potassium-transporting ATPase subunit beta	1402	22	-25.1	108
ssa-miR-30e-1-2-3p		√	NM_001173962.1	StAR-related lipid transfer protein 3	1391	22	-22.7	237
ssa-miR-30e-1-2-3p		√	NM_001177821.1	Homocysteine-responsive endoplasmic reticulum-resident ubiquitin-like domain member 1 protein	2104	22	-24.4	1062
ssa-miR-30e-1-2-3p		√	NM_001252356.1	Microtubule-associated proteins 1A/1B light chain 3B precursor (microtubule-associated proteins 1A/1B light chain 3B isoform X1)	1834	22	-27.8	119
ssa-miR-30e-1-2-3p		√	NM_001279001.1	Histone deacetylase complex subunit SAP18	257	22	-18.8	206
ssa-miR-30e-1-2-3p		√	NM_001279057.1	Long Melanopsin	357	22	-21.2	211
ssa-miR-30e-1-2-3p		√	NM_001279112.1	Serine protease-like protein	351	22	-21.7	6
ssa-miR-30e-1-2-3p		√	NM_001279112.1	Serine protease-like protein	351	22	-21.7	72
ssa-miR-429ab-3p	√		BT059022.1	CRFB4a (Interleukin-10 receptor beta chain) (interleukin-10 receptor subunit beta-like)	2333	21	-23.5	915
ssa-miR-429ab-3p	√		BT059783.1, NM_001173900.1	Complement C1q subcomponent subunit B (complement component 1, q subcomponent, B chain precursor)	565	21	-18.8	314
ssa-miR-429ab-3p	√		NM_001123545.1	Cardiac hormone (cardiac hormone precursor)	755	21	-25.6	600
ssa-miR-429ab-3p	√		NM_001123730.1	FXYD domain-containing ion transport regulator	346	21	-19.0	113
ssa-miR-429ab-3p	√		NM_001139593.1	Eukaryotic Translation initiation factor 4E type 3 (Eukaryotic translation initiation factor 4E family member 3)	1416	21	-18.7	311
ssa-miR-429ab-3p	√		NM_001139609.1	MGC81610 protein-like	1250	21	-18.6	765
ssa-miR-429ab-3p	√		NM_001139610.1	small Heat shock protein-like (small heat shock protein-like isoform X1)	989	21	-24.0	117
ssa-miR-429ab-3p	√		NM_001139610.1	small Heat shock protein-like (small heat shock protein-like isoform X1)	989	21	-18.2	213
ssa-miR-429ab-3p	√		NM_001139625.1	Ubiquitin-conjugating enzyme E2 G1 (Ubiquitin-conjugating enzyme E2G 1) (EC 6.3.2.19) (ubiquitin-conjugating enzyme E2G 1 isoform X1)	1242	21	-18.5	926
ssa-miR-429ab-3p	√		NM_001139655.1	Limb and Neural patterns A-like (limb and neural patterns a-like isoform X1)	885	21	-22.0	661
ssa-miR-429ab-3p	√		NM_001139754.1	uncharacterized protein LOC100194698 (uncharacterized protein LOC100194698 isoform X2)	1226	21	-19.9	93
ssa-miR-429ab-3p	√		NM_001139765.1	Cell division protein kinase 9	774	21	-21.7	145
ssa-miR-429ab-3p	√		NM_001139818.1	Beclin-1	1627	21	-22.8	897
ssa-miR-429ab-3p	√		NM_001139834.1	ADP-ribosylation factor 3 isoform X1	1375	21	-20.5	390
ssa-miR-429ab-3p	√		NM_001139842.1	BNIP2 motif-containing molecule at the C-terminal region 1	1346	21	-22.6	442
ssa-miR-429ab-3p	√		NM_001139857.1	Pyridoxal phosphate phosphatase PHOSPHO2	1196	21	-24.7	1098
ssa-miR-429ab-3p	√		NM_001139913.1	CCAAT/enhancer-binding protein	531	21	-20.7	383
ssa-miR-429ab-3p	√		NM_001139930.1	Ras-related protein Rab-6C	1948	21	-18.0	429
ssa-miR-429ab-3p	√		NM_001139932.1	72 kDa type IV collagenase precursor (EC 3.4.24.24)	956	21	-20.2	324
ssa-miR-429ab-3p	√		NM_001139934.1	Methyl-CpG-binding domain protein 3	1258	21	-18.5	24
ssa-miR-429ab-3p	√		NM_001139956.1	DnaJ homolog subfamily C member 7	1535	21	-22.2	1236
ssa-miR-429ab-3p	√		NM_001139957.1	Carbohydrate sulfotransferase (EC 2.8.2.-)	1879	21	-20.6	1780
ssa-miR-429ab-3p	√		NM_001139958.1	Cell division cycle protein 27 homolog (cell division cycle protein 27 homolog isoform X1)	579	21	-18.1	62
ssa-miR-429ab-3p	√		NM_001139972.1	C-C chemokine receptor type 6	771	21	-20.0	509
ssa-miR-429ab-3p	√		NM_001139976.1	Alkaline phosphatase (EC 3.1.3.1)	869	21	-18.7	397
ssa-miR-429ab-3p	√		NM_001139998.1	transcriptional regulator ERG	1622	21	-21.6	1407
ssa-miR-429ab-3p	√		NM_001140002.1	Integrin-linked protein kinase (EC 2.7.11.1)	1608	21	-18.1	80
ssa-miR-429ab-3p	√		NM_001140008.1	Engulfment and Cell motility protein 1 (engulfment and cell motility protein 1 isoform X3)	1447	21	-23.9	1171
ssa-miR-429ab-3p	√		NM_001140011.1	N-acetylgalactosamine kinase (EC 2.7.1.157)	678	21	-21.0	52
ssa-miR-429ab-3p	√		NM_001140076.1	CAAX prenyl protease (EC 3.4.24.84)	1090	21	-19.6	1008
ssa-miR-429ab-3p	√		NM_001140101.1	Cyclic AMP-dependent transcription factor ATF-4	404	21	-21.5	173
ssa-miR-429ab-3p	√		NM_001140124.1	Adiponectin receptor protein 1 (adiponectin receptor protein 1 isoform X1)	1292	21	-19.2	521
ssa-miR-429ab-3p	√		NM_001140138.1	1-acyl-sn-glycerol-3-phosphate acyltransferase gamma isoform X1	974	21	-19.0	806
ssa-miR-429ab-3p	√		NM_001140147.1	S-methyl-5'-thioadenosine phosphorylase (EC 2.4.2.28) (5'-methylthioadenosine phosphorylase) (MTA phosphorylase) (MTAP) (MTAPase)	1323	21	-19.8	1126
ssa-miR-429ab-3p	√		NM_001140203.1	Zinc finger protein SLUG	792	21	-19.0	515
ssa-miR-429ab-3p	√		NM_001140232.1	Lymphocyte cytosolic protein 2	827	21	-19.7	382
ssa-miR-429ab-3p	√		NM_001140244.1	Splicing factor, arginine/serine-rich 10 (transformer-2 protein homolog beta)	759	21	-18.2	668
ssa-miR-429ab-3p	√		NM_001140262.1	Double-strand-break repair protein rad21 homolog	924	21	-18.1	243
ssa-miR-429ab-3p	√		NM_001140269.1	Butyrate response factor 2	1543	21	-19.6	134
ssa-miR-429ab-3p	√		NM_001140317.1	transcription factor 21	2003	21	-19.2	791
ssa-miR-429ab-3p	√		NM_001140390.1	Elongation of very long chain fatty acids protein (EC 2.3.1.199) (Very-long-chain 3-oxoacyl-CoA synthase)	1423	21	-20.2	544
ssa-miR-429ab-3p	√		NM_001140398.1	C12orf11 (CL011 protein)	293	21	-20.2	238
ssa-miR-429ab-3p	√		NM_001140405.2	antizyme inhibitor 1	975	21	-26.3	506
ssa-miR-429ab-3p	√		NM_001140413.1	2,5-diketo-D-gluconic acid reductase A	947	21	-18.9	72
ssa-miR-429ab-3p	√		NM_001140419.1	Proline-rich protein PRCC	722	21	-19.5	336
ssa-miR-429ab-3p	√		NM_001140441.1	Regulator of G-protein signaling 14 (regulator of G-protein signalling 14)	649	21	-18.6	554
ssa-miR-429ab-3p	√		NM_001140462.1	Methylosome protein 50 (methylosome protein 50 isoform X1)	1130	21	-19.5	84
ssa-miR-429ab-3p	√		NM_001140478.1	Microfibrillar-associated protein 3-like (Microfibrillar-associated protein 3-like precursor)	1300	21	-20.7	433
ssa-miR-429ab-3p	√		NM_001140508.1	SH2 domain-containing protein 4A	737	21	-18.3	617
ssa-miR-429ab-3p	√		NM_001140531.1	Glucosamine-6-phosphate isomerase (EC 3.5.99.6) (Glucosamine-6-phosphate deaminase)	859	21	-20.5	295
ssa-miR-429ab-3p	√		NM_001140533.1	Guanylate kinase (guanylate kinase isoform X3)	1911	21	-20.3	642
ssa-miR-429ab-3p	√		NM_001140539.1	Aspartyl-tRNA synthetase, cytoplasmic	619	21	-20.3	143
ssa-miR-429ab-3p	√		NM_001140545.1	Integral membrane protein GPR137	1337	21	-21.5	92
ssa-miR-429ab-3p	√		NM_001140558.1	regulator of cytokinesis 1	537	21	-22.6	302
ssa-miR-429ab-3p	√		NM_001140571.1	Neuroplastin (Neuroplastin precursor)	1115	21	-19.4	570
ssa-miR-429ab-3p	√		NM_001140600.1	ADP-ribosylation factor-like protein 4D	569	21	-22.1	138
ssa-miR-429ab-3p	√		NM_001140600.1	ADP-ribosylation factor-like protein 4D	569	21	-20.1	403
ssa-miR-429ab-3p	√		NM_001140641.1	DNA repair protein SWI5 homolog	694	21	-21.2	334
ssa-miR-429ab-3p	√		NM_001140641.1	DNA repair protein SWI5 homolog	694	21	-18.0	51
ssa-miR-429ab-3p	√		NM_001140643.1	N6-adenine-specific DNA methyltransferase 1 (hemK methyltransferase family member 2 isoform X1)	508	21	-20.2	249
ssa-miR-429ab-3p	√		NM_001140657.2	Damage-regulated autophagy modulator	468	21	-22.2	219
ssa-miR-429ab-3p	√		NM_001140753.1	SH2 domain-containing protein 1A	359	21	-23.4	196
ssa-miR-429ab-3p	√		NM_001140772.1	Guanylate-binding protein 7	903	21	-19.6	432
ssa-miR-429ab-3p	√		NM_001140861.2	Secretory carrier-associated membrane protein (Secretory carrier membrane protein)	396	21	-18.9	148
ssa-miR-429ab-3p	√		NM_001140907.2	Vasodilator-stimulated phosphoprotein	1206	21	-18.3	215
ssa-miR-429ab-3p	√		NM_001140969.1	Collagen alpha-1XIV chain (Collagen alpha-1XIV chain precursor)	145	21	-20.6	93
ssa-miR-429ab-3p	√		NM_001141045.1	Acyl-protein thioesterase 1	498	21	-19.4	200
ssa-miR-429ab-3p	√		NM_001141114.1	EEF1A lysine methyltransferase 2 (EC 2.1.1.-) (Methyltransferase-like protein 10) (Protein-lysine N-methyltransferase METTL10)	157	21	-18.9	111
ssa-miR-429ab-3p	√		NM_001141241.1	Ras-related protein Rab-27B (ras-related protein Rab-27B isoform X1)	405	21	-21.6	196
ssa-miR-429ab-3p	√		NM_001141352.1	H2.0-like homeobox protein	385	21	-19.9	156
ssa-miR-429ab-3p	√		NM_001141385.1	BolA-like protein 3	734	21	-24.7	144
ssa-miR-429ab-3p	√		NM_001141410.1	DNA-binding protein inhibitor ID-2	477	21	-18.4	218
ssa-miR-429ab-3p	√		NM_001141488.1	AP-3 complex subunit sigma-1	451	21	-22.1	236
ssa-miR-429ab-3p	√		NM_001141582.1	Churchill protein	998	21	-18.1	866
ssa-miR-429ab-3p	√		NM_001141584.1	Serine/threonine/tyrosine-interacting protein	420	21	-26.1	208
ssa-miR-429ab-3p	√		NM_001141645.1	E3 ubiquitin-protein ligase MARCH3 (EC 6.3.2.19) (E3 ubiquitin-protein ligase MARCH3 isoform X1)	1421	21	-25.5	60
ssa-miR-429ab-3p	√		NM_001141714.1	Beta-Ala-His dipeptidase	405	21	-19.0	49
ssa-miR-429ab-3p	√		NM_001141731.1	Complement C1q tumor necrosis factor-related protein 4 (Complement C1q tumor necrosis factor-related protein 4 precursor)	1976	21	-20.4	874
ssa-miR-429ab-3p	√		NM_001141733.1	Rab GDP dissociation inhibitor	1115	21	-20.5	961
ssa-miR-429ab-3p	√		NM_001141751.1	Alpha-N-acetylgalactosaminide alpha-2,6-sialyltransferase 3 precursor	1170	21	-18.5	110
ssa-miR-429ab-3p	√		NM_001141751.1	Alpha-N-acetylgalactosaminide alpha-2,6-sialyltransferase 3 precursor	1170	21	-18.1	1048
ssa-miR-429ab-3p	√		NM_001141774.1	T-complex protein 1 subunit gamma	792	21	-18.3	307
ssa-miR-429ab-3p	√		NM_001141785.1	Replication protein A subunit	1472	21	-20.7	341
ssa-miR-429ab-3p	√		NM_001141808.1	Major facilitator superfamily domain-containing protein 1	969	21	-18.7	306
ssa-miR-429ab-3p	√		NM_001141817.1	Chloride intracellular channel protein	1671	21	-18.5	444
ssa-miR-429ab-3p	√		NM_001141833.1	Chloride intracellular channel protein	645	21	-18.9	385
ssa-miR-429ab-3p	√		NM_001141907.1	Homeobox protein HoxC12aa	103	21	-20.9	24
ssa-miR-429ab-3p	√		NM_001146356.1	SNARE-associated protein Snapin	981	21	-19.6	890
ssa-miR-429ab-3p	√		NM_001146368.1	ADP-ribosylation factor-like protein 5A	534	21	-21.1	458
ssa-miR-429ab-3p	√		NM_001146465.1	Ufm1-specific protease 2	70	21	-24.0	26
ssa-miR-429ab-3p	√		NM_001146548.1	UDP-N-acetylglucosamine transferase subunit ALG14 homolog	368	21	-21.8	281
ssa-miR-429ab-3p	√		NM_001146563.1	Trophoblast glycoprotein (trophoblast glycoprotein precursor)	242	21	-20.7	161
ssa-miR-429ab-3p	√		NM_001146570.1	Ubiquitin-conjugating enzyme E2 T (EC 6.3.2.19)	329	21	-18.6	134
ssa-miR-429ab-3p	√		NM_001146578.1	Placental protein 25	505	21	-19.3	275
ssa-miR-429ab-3p	√		NM_001165305.1	Sodium-coupled neutral amino acid transporter 2	1836	21	-20.9	609
ssa-miR-429ab-3p	√		NM_001165311.1	Heterogeneous nuclear ribonucleoprotein G	2981	21	-18.2	2853
ssa-miR-429ab-3p	√		NM_001165322.1	Band 4.1-like protein 4	1050	21	-18.3	609
ssa-miR-429ab-3p	√		NM_001165334.1	POU domain protein	1636	21	-18.5	419
ssa-miR-429ab-3p	√		NM_001165335.1	Transmembrane channel-like protein	978	21	-21.0	566
ssa-miR-429ab-3p	√		NM_001165340.1	Myotubularin-related protein 2	2005	21	-21.3	659
ssa-miR-429ab-3p	√		NM_001165351.1	Serine/threonine-protein phosphatase 4 regulatory subunit 2-A	2762	21	-23.0	2690
ssa-miR-429ab-3p	√		NM_001165351.1	Serine/threonine-protein phosphatase 4 regulatory subunit 2-A	2762	21	-20.8	2331
ssa-miR-429ab-3p	√		NM_001165386.1	Myotrophin	1261	21	-18.0	403
ssa-miR-429ab-3p	√		NM_001165409.1	E3 ubiquitin-protein ligase RNF167 (E3 ubiquitin-protein ligase RNF167 isoform X1) (E3 ubiquitin-protein ligase RNF167 precursor)	2173	21	-19.3	393
ssa-miR-429ab-3p	√		NM_001173567.1	General transcription factor IIE subunit 1	1336	21	-18.3	207
ssa-miR-429ab-3p	√		NM_001173577.1	Ras-related protein Rab-31	4066	21	-18.5	1222
ssa-miR-429ab-3p	√		NM_001173593.1	Mitoferrin-2	2063	21	-22.7	1458
ssa-miR-429ab-3p	√		NM_001173612.1	Peptide-N4-N-acetyl-beta-D- glucosaminylasparagine amidase F precursor (Peptide-N4-N-acetyl-beta-D-glucosaminylasparagine amidase F)	840	21	-18.5	591
ssa-miR-429ab-3p	√		NM_001173617.1	Olfactomedin-like protein 2A	909	21	-19.8	714
ssa-miR-429ab-3p	√		NM_001173624.1	Stannin	3363	21	-21.3	475
ssa-miR-429ab-3p	√		NM_001173659.1	Centaurin-beta-5	1293	21	-18.9	975
ssa-miR-429ab-3p	√		NM_001173670.1	Signal transducer and activator of transcription	444	21	-18.7	260
ssa-miR-429ab-3p	√		NM_001173675.1	Transmembrane protein 149	1556	21	-20.3	1290
ssa-miR-429ab-3p	√		NM_001173706.1	Phosphoinositide phospholipase C (EC 3.1.4.11)	680	21	-24.9	118
ssa-miR-429ab-3p	√		NM_001173709.1	ADP-ribosylation factor-like 15 isoform X2 (ADP-ribosylation factor-like protein 15)	2389	21	-19.8	1240
ssa-miR-429ab-3p	√		NM_001173711.1	ERBB receptor feedback inhibitor 1	1963	21	-22.1	121
ssa-miR-429ab-3p	√		NM_001173748.1	Hepatic leukemia factor	1690	21	-18.0	1554
ssa-miR-429ab-3p	√		NM_001173750.1	Coronin	1006	21	-18.6	369
ssa-miR-429ab-3p	√		NM_001173756.1	Homeobox protein Nkx-2.3	796	21	-19.2	119
ssa-miR-429ab-3p	√		NM_001173766.1	Lupus La protein homolog B	1209	21	-25.5	1099
ssa-miR-429ab-3p	√		NM_001173771.1	ADP-ribosylation factor-like 4 (ADP-ribosylation factor-like protein 4A)	1668	21	-20.3	653
ssa-miR-429ab-3p	√		NM_001173775.1	FAM55C	1717	21	-20.9	1207
ssa-miR-429ab-3p	√		NM_001173800.1	Beta-1,3-glucosyltransferase precursor	572	21	-23.9	315
ssa-miR-429ab-3p	√		NM_001173812.1	Autophagy protein 5	2011	21	-18.8	1798
ssa-miR-429ab-3p	√		NM_001173815.1	GATS (GATS-like protein 1)	1190	21	-21.0	98
ssa-miR-429ab-3p	√		NM_001173830.1	Bile acid receptor	328	21	-18.8	215
ssa-miR-429ab-3p	√		NM_001173838.1	Single Ig IL-1-related receptor precursor	1190	21	-18.8	904
ssa-miR-429ab-3p	√		NM_001173846.1	Lunapark-A (protein lunapark-A)	963	21	-21.3	725
ssa-miR-429ab-3p	√		NM_001173897.1	Palmitoyltransferase (EC 2.3.1.225)	705	21	-24.9	202
ssa-miR-429ab-3p	√		NM_001173925.1	Voltage-dependent L-type calcium channel subunit beta-2	1608	21	-19.8	160
ssa-miR-429ab-3p	√		NM_001173929.1	Stress 70 protein chaperone microsome-associated 60 kDa protein precursor	2615	21	-18.9	519
ssa-miR-429ab-3p	√		NM_001173936.1	Proteolipid protein DM beta	2009	21	-19.1	269
ssa-miR-429ab-3p	√		NM_001173936.1	Proteolipid protein DM beta	2009	21	-18.9	1451
ssa-miR-429ab-3p	√		NM_001173959.1	Ras-related protein Rap-2c	762	21	-19.0	104
ssa-miR-429ab-3p	√		NM_001204100.1	Eomesodermin	348	21	-18.2	210
ssa-miR-429ab-3p	√		NM_001252352.1	X-box-binding protein 1	1042	21	-18.0	795
ssa-miR-429ab-3p	√		NM_001252353.1	Phosphoinositide-3-kinase-interacting protein 1 (Phosphoinositide-3-kinase-interacting protein 1 precursor)	1744	21	-20.8	1229
ssa-miR-429ab-3p	√		XM_014128513.1	eosinophil peroxidase	1546	21	-19.5	647
ssa-miR-462a-3p		√	BT044026.1	Uncharacterized protein (Fragment)	490	22	-25.8	211
ssa-miR-462a-3p		√	NM_001123658.1	Ferritin	288	22	-21.8	15
ssa-miR-462a-3p		√	NM_001139543.1	Homeobox protein HoxC13bb	733	22	-23.8	494
ssa-miR-462a-3p		√	NM_001139603.1	Synaptogyrin	1721	22	-21.0	843
ssa-miR-462a-3p		√	NM_001139603.1	Synaptogyrin	1721	22	-19.2	1162
ssa-miR-462a-3p		√	NM_001139604.1	Glutamyl-tRNA(Gln) amidotransferase subunit C, mitochondrial (Glu-AdT subunit C) (EC 6.3.5.-)	471	22	-19.2	99
ssa-miR-462a-3p		√	NM_001139612.1	V-maf musculoaponeurotic fibrosarcoma oncogene-like	1764	22	-20.4	429
ssa-miR-462a-3p		√	NM_001139631.1	Suppressor of defective silencing 3 like (sin3 histone deacetylase corepressor complex component SDS3)	682	22	-21.8	4
ssa-miR-462a-3p		√	NM_001139657.1	Microtubule-associated protein, RP/EB family member 1 (microtubule-associated protein RP/EB family member 1)	2218	22	-23.3	80
ssa-miR-462a-3p		√	NM_001139657.1	Microtubule-associated protein, RP/EB family member 1 (microtubule-associated protein RP/EB family member 1)	2218	22	-18.0	626
ssa-miR-462a-3p		√	NM_001139667.1	Vacuolar protein sorting-associated protein 28 homolog	1066	22	-25.5	3
ssa-miR-462a-3p		√	NM_001139667.1	Vacuolar protein sorting-associated protein 28 homolog	1066	22	-22.0	187
ssa-miR-462a-3p		√	NM_001139683.1	Protein arginine methyltransferase 1 (protein arginine N-methyltransferase 1) (EC 2.1.1.125)	1214	22	-22.1	662
ssa-miR-462a-3p		√	NM_001139727.1	Myosin, light polypeptide 3-1	741	22	-22.4	48
ssa-miR-462a-3p		√	NM_001139731.1	Proteasome (Prosome, macropain) 26S subunit, non-ATPase, 13	481	22	-24.5	314
ssa-miR-462a-3p		√	NM_001139739.1	ADP/ATP translocase 1 (Solute carrier family 25-2)	460	22	-25.9	199
ssa-miR-462a-3p		√	NM_001139772.1	EH domain-containing protein 4 isoform X1	1689	22	-22.4	1220
ssa-miR-462a-3p		√	NM_001139806.1	Lysophosphatidic acid phosphatase type 6 (lysophosphatidic acid phosphatase type 6 isoform X1)	967	22	-26.5	261
ssa-miR-462a-3p		√	NM_001139820.1	DnaJ homolog subfamily C member 1 (DnaJ homolog subfamily C member 1 precursor)	477	22	-20.4	244
ssa-miR-462a-3p		√	NM_001139825.1	Cation-dependent mannose-6-phosphate receptor (Cation-dependent mannose-6-phosphate receptor precursor)	2172	22	-20.5	560
ssa-miR-462a-3p		√	NM_001139841.1	F-box only protein 4	1292	22	-24.0	304
ssa-miR-462a-3p		√	NM_001139852.1	Interferon regulatory factor 5	565	22	-27.5	179
ssa-miR-462a-3p		√	NM_001139870.1	Syntaxin-3	1113	22	-24.7	899
ssa-miR-462a-3p		√	NM_001139878.1	Fibroblast growth factor (FGF)	1730	22	-35.7	1114
ssa-miR-462a-3p		√	NM_001139923.1	Beta-catenin-interacting protein 1	2052	22	-20.2	151
ssa-miR-462a-3p		√	NM_001139951.1	Protein phosphatase 1 regulatory subunit	1054	22	-28.0	784
ssa-miR-462a-3p		√	NM_001139963.1	Disulfide-isomerase A5 (protein disulfide-isomerase A5 precursor) (EC 5.3.4.1)	2630	22	-18.5	1196
ssa-miR-462a-3p		√	NM_001140000.1	Aquaporin-1	1766	22	-26.2	498
ssa-miR-462a-3p		√	NM_001140019.1	Heterogeneous nuclear ribonucleoprotein L-like	1604	22	-28.0	106
ssa-miR-462a-3p		√	NM_001140027.1	Far upstream element-binding protein 3	1415	22	-22.9	1156
ssa-miR-462a-3p		√	NM_001140030.1	Endothelin B receptor-like protein 2 (Endothelin B receptor-like protein 2 precursor)	914	22	-29.7	278
ssa-miR-462a-3p		√	NM_001140042.1	Insulin-induced gene protein	1593	22	-18.6	712
ssa-miR-462a-3p		√	NM_001140045.1	Guanine nucleotide-binding protein subunit gamma	1617	22	-24.4	616
ssa-miR-462a-3p		√	NM_001140054.1	Serine/threonine-protein kinase 16 (serine/threonine-protein kinase 16-like)	1322	22	-28.9	249
ssa-miR-462a-3p		√	NM_001140066.1	N-terminal asparagine amidohydrolase	1280	22	-20.1	756
ssa-miR-462a-3p		√	NM_001140134.1	Glutamate receptor-associated protein 1 (glutamate receptor, ionotropic, N-methyl D-aspartate-associated protein 1 (Glutamate binding)) (protein lifeguard 1-like)	1220	22	-20.7	978
ssa-miR-462a-3p		√	NM_001140166.1	DNA primase large subunit (EC 2.7.7.-)	183	22	-26.0	38
ssa-miR-462a-3p		√	NM_001140268.1	Transmembrane emp24 domain-containing protein 9 (transmembrane emp24 domain-containing protein 9 precursor)	2003	22	-19.2	991
ssa-miR-462a-3p		√	NM_001140272.1	FAM110B	1587	22	-20.5	310
ssa-miR-462a-3p		√	NM_001140275.1	Pleckstrin homology domain-containing family A member 1	2108	22	-29.5	362
ssa-miR-462a-3p		√	NM_001140275.1	Pleckstrin homology domain-containing family A member 1	2108	22	-26.4	231
ssa-miR-462a-3p		√	NM_001140278.1	HBS1-like protein	293	22	-23.6	190
ssa-miR-462a-3p		√	NM_001140315.1	RNA-binding protein Musashi homolog 2	2224	22	-21.5	1180
ssa-miR-462a-3p		√	NM_001140367.1	choline transporter-like protein 2	834	22	-20.8	80
ssa-miR-462a-3p		√	NM_001140386.1	Neuron-specific protein family member 1	1466	22	-22.9	159
ssa-miR-462a-3p		√	NM_001140390.1	Elongation of very long chain fatty acids protein (EC 2.3.1.199) (Very-long-chain 3-oxoacyl-CoA synthase)	1423	22	-22.0	502
ssa-miR-462a-3p		√	NM_001140413.1	2,5-diketo-D-gluconic acid reductase A	947	22	-35.4	159
ssa-miR-462a-3p		√	NM_001140424.1	Peptidylprolyl isomerase (EC 5.2.1.8)	2219	22	-23.9	1913
ssa-miR-462a-3p		√	NM_001140440.1	Septin-2	1626	22	-23.4	1310
ssa-miR-462a-3p		√	NM_001140525.1	Tumor suppressor candidate 4	694	22	-19.8	317
ssa-miR-462a-3p		√	NM_001140557.1	DnaJ homolog subfamily C member 3	400	22	-26.7	7
ssa-miR-462a-3p		√	NM_001140569.1	Gamma-synuclein	1816	22	-26.4	1455
ssa-miR-462a-3p		√	NM_001140569.1	Gamma-synuclein	1816	22	-21.0	1570
ssa-miR-462a-3p		√	NM_001140639.1	Pleckstrin	456	22	-18.2	205
ssa-miR-462a-3p		√	NM_001140699.1	COMM domain-containing protein 5	528	22	-27.8	310
ssa-miR-462a-3p		√	NM_001140715.1	Derlin	340	22	-22.6	54
ssa-miR-462a-3p		√	NM_001140838.1	Zinc finger SWIM domain-containing protein 7	499	22	-23.0	6
ssa-miR-462a-3p		√	NM_001140847.1	Transmembrane protein 128	717	22	-27.4	70
ssa-miR-462a-3p		√	NM_001141135.1	NAD(P)(+)--arginine ADP-ribosyltransferase (EC 2.4.2.31) (Mono(ADP-ribosyl)transferase)	288	22	-29.4	42
ssa-miR-462a-3p		√	NM_001141239.1	Peptidyl-prolyl cis-trans isomerase (PPIase) (EC 5.2.1.8)	305	22	-27.4	62
ssa-miR-462a-3p		√	NM_001141278.2	Integrin beta-1-binding protein 1 (integrin beta-1-binding protein 1 isoform X1)	530	22	-22.9	271
ssa-miR-462a-3p		√	NM_001141284.2	Ubiquitin-conjugating enzyme E2 L3 (ubiquitin-conjugating enzyme E2 L3 isoform X1)	626	22	-22.0	456
ssa-miR-462a-3p		√	NM_001141427.2	FAM60A	470	22	-21.5	375
ssa-miR-462a-3p		√	NM_001141440.1	Eukaryotic translation initiation factor 4E-1A-binding protein	255	22	-20.4	1
ssa-miR-462a-3p		√	NM_001141443.1	FAM70B	373	22	-23.3	119
ssa-miR-462a-3p		√	NM_001141449.1	CD209 antigen-like protein E	651	22	-20.3	347
ssa-miR-462a-3p		√	NM_001141455.2	C20orf77 homolog (CT077 protein)	844	22	-22.4	565
ssa-miR-462a-3p		√	NM_001141528.1	S-formylglutathione hydrolase (EC 3.1.2.12)	257	22	-19.6	54
ssa-miR-462a-3p		√	NM_001141616.1	Protein transport protein Sec61 subunit beta	463	22	-25.2	219
ssa-miR-462a-3p		√	NM_001141644.1	Tetraspanin	1205	22	-26.2	995
ssa-miR-462a-3p		√	NM_001141651.1	Ataxin-7-like protein 3 (SAGA-associated factor 11 homolog)	2858	22	-21.8	1079
ssa-miR-462a-3p		√	NM_001141655.1	Nitrilase homolog 2 (omega-amidase NIT2 isoform X1)	331	22	-19.6	295
ssa-miR-462a-3p		√	NM_001141695.1	Eukaryotic translation initiation factor 3 subunit E (eIF3e) (Eukaryotic translation initiation factor 3 subunit 6)	170	22	-19.0	38
ssa-miR-462a-3p		√	NM_001141698.1	S100 calcium binding protein V2-like	635	22	-21.1	86
ssa-miR-462a-3p		√	NM_001141707.1	Wilms tumor 1 associated protein-like	2253	22	-21.8	1237
ssa-miR-462a-3p		√	NM_001141707.1	Wilms tumor 1 associated protein-like	2253	22	-20.7	1997
ssa-miR-462a-3p		√	NM_001141815.1	Transporter	791	22	-28.4	221
ssa-miR-462a-3p		√	NM_001141872.1	Translocon-associated protein subunit delta precursor	827	22	-22.4	18
ssa-miR-462a-3p		√	NM_001141880.1	Barrier-to-autointegration factor B	884	22	-31.0	692
ssa-miR-462a-3p		√	NM_001141909.1	Elongation factor 1-alpha	217	22	-19.2	6
ssa-miR-462a-3p		√	NM_001146459.1	Leptin receptor overlapping transcript-like 1	766	22	-23.4	396
ssa-miR-462a-3p		√	NM_001146509.1	Cytokine-like protein 1 precursor	704	22	-18.8	1
ssa-miR-462a-3p		√	NM_001146536.1	C30D10.14	101	22	-22.3	61
ssa-miR-462a-3p		√	NM_001146551.1	Eukaryotic translation initiation factor 3 subunit J (eIF3j) (Eukaryotic translation initiation factor 3 subunit 1) (eIF-3-alpha) (eIF3 p35)	486	22	-25.0	130
ssa-miR-462a-3p		√	NM_001146579.1	DNA polymerase epsilon subunit 3 (DNA-directed DNA polymerase epsilon 3) (EC 2.7.7.7)	321	22	-20.4	142
ssa-miR-462a-3p		√	NM_001146589.2	Alpha-mannosidase (EC 3.2.1.-)	704	22	-18.4	631
ssa-miR-462a-3p		√	NM_001146628.1	Chromatin accessibility complex protein 1	1066	22	-21.1	189
ssa-miR-462a-3p		√	NM_001146663.1	Centromere protein Q	496	22	-23.2	2
ssa-miR-462a-3p		√	NM_001165279.1	Sentrin-specific protease 8 (EC 3.4.22.68)	910	22	-20.8	343
ssa-miR-462a-3p		√	NM_001165303.1	Gamma-tubulin complex component	1765	22	-22.8	774
ssa-miR-462a-3p		√	NM_001165320.1	Ubiquitin-like modifier-activating enzyme ATG7 (Autophagy-related protein 7)	1509	22	-18.3	873
ssa-miR-462a-3p		√	NM_001165327.1	Fibroblast growth factor (FGF)	2373	22	-22.9	1419
ssa-miR-462a-3p		√	NM_001165335.1	Transmembrane channel-like protein	978	22	-25.6	83
ssa-miR-462a-3p		√	NM_001165338.1	Serine/threonine-protein kinase SRPK3	1276	22	-20.2	324
ssa-miR-462a-3p		√	NM_001165340.1	Myotubularin-related protein 2	2005	22	-23.9	659
ssa-miR-462a-3p		√	NM_001165346.1	Egl nine homolog 2	1907	22	-22.8	682
ssa-miR-462a-3p		√	NM_001165349.1	Microtubule-associated protein	3212	22	-19.3	570
ssa-miR-462a-3p		√	NM_001165385.1, BT058906.1	Macrosialin (Macrosialin precursor)	1727	22	-22.1	832
ssa-miR-462a-3p		√	NM_001165385.1, BT058906.1	Macrosialin (Macrosialin precursor)	1727	22	-22.1	922
ssa-miR-462a-3p		√	NM_001165385.1, BT058906.1	Macrosialin (Macrosialin precursor)	1727	22	-22.1	1030
ssa-miR-462a-3p		√	NM_001165385.1, BT058906.1	Macrosialin (Macrosialin precursor)	1727	22	-22.1	1066
ssa-miR-462a-3p		√	NM_001165385.1, BT058906.1	Macrosialin (Macrosialin precursor)	1727	22	-22.1	1138
ssa-miR-462a-3p		√	NM_001165407.1	Translocating chain-associated membrane protein	2415	22	-19.1	52
ssa-miR-462a-3p		√	NM_001173563.1	Dynamin-1-like protein (EC 3.6.5.5)	1796	22	-19.9	77
ssa-miR-462a-3p		√	NM_001173583.1, XM_014153935.1, XM_014153936.1, XM_014153937.1	Nuclear factor NF-kappa-B p100 subunit	626	22	-20.2	189
ssa-miR-462a-3p		√	NM_001173623.1	ITFG3 (ITFG3 protein)	2905	22	-20.6	1413
ssa-miR-462a-3p		√	NM_001173639.1	Spartin	1214	22	-36.0	674
ssa-miR-462a-3p		√	NM_001173646.1	Pyridoxal phosphate phosphatase	1633	22	-19.2	757
ssa-miR-462a-3p		√	NM_001173651.1	DNA-binding death effector domain-containing protein 2	1556	22	-18.6	1062
ssa-miR-462a-3p		√	NM_001173659.1	Centaurin-beta-5	1293	22	-19.0	932
ssa-miR-462a-3p		√	NM_001173667.1	Heme-binding protein 1	2294	22	-24.6	804
ssa-miR-462a-3p		√	NM_001173670.1	Signal transducer and activator of transcription	444	22	-20.4	213
ssa-miR-462a-3p		√	NM_001173675.1	Transmembrane protein 149	1556	22	-31.0	20
ssa-miR-462a-3p		√	NM_001173676.1	Queuine tRNA-ribosyltransferase	2548	22	-18.0	1444
ssa-miR-462a-3p		√	NM_001173690.1	Importin subunit alpha	2402	22	-20.8	1595
ssa-miR-462a-3p		√	NM_001173709.1	ADP-ribosylation factor-like 15 isoform X2 (ADP-ribosylation factor-like protein 15)	2389	22	-25.2	1134
ssa-miR-462a-3p		√	NM_001173735.1	Serine/threonine-protein kinase PCTAIRE-2	1001	22	-29.4	102
ssa-miR-462a-3p		√	NM_001173782.1	Dynein light chain	1385	22	-21.4	20
ssa-miR-462a-3p		√	NM_001173782.1	Dynein light chain	1385	22	-19.8	578
ssa-miR-462a-3p		√	NM_001173784.1	TRAF2-binding protein isoform X1	1437	22	-26.0	74
ssa-miR-462a-3p		√	NM_001173790.1	Hexosyltransferase (EC 2.4.1.-)	961	22	-19.3	150
ssa-miR-462a-3p		√	NM_001173808.1	Phosphatase 1A (protein phosphatase 1A, magnesium dependent, alpha)	1253	22	-24.9	1085
ssa-miR-462a-3p		√	NM_001173811.1	TFG (protein TFG) (protein TFG isoform X1)	1214	22	-22.6	984
ssa-miR-462a-3p		√	NM_001173816.1	Viral myc transforming protein	910	22	-21.6	422
ssa-miR-462a-3p		√	NM_001173838.1	Single Ig IL-1-related receptor precursor	1190	22	-23.3	560
ssa-miR-462a-3p		√	NM_001173852.1	Peroxisomal membrane protein PEX13	1440	22	-30.1	87
ssa-miR-462a-3p		√	NM_001173879.1	Phosphoethanolamine N-methyltransferase 3	1050	22	-24.8	413
ssa-miR-462a-3p		√	NM_001173901.1	Homeobox protein orthopedia B	963	22	-19.9	86
ssa-miR-462a-3p		√	NM_001173916.1	OTU domain-containing protein 5 (EC 3.1.2.15)	419	22	-19.4	50
ssa-miR-462a-3p		√	NM_001173917.1	C-terminal-binding protein 2 (C-terminal-binding protein 2 isoform X1)	678	22	-18.4	175
ssa-miR-462a-3p		√	NM_001173919.1	3-hydroxy-3-methylglutaryl-coenzyme A reductase (EC 1.1.1.34)	2111	22	-18.1	914
ssa-miR-462a-3p		√	NM_001173921.1	alpha-1,2-Mannosidase (EC 3.2.1.-)	1527	22	-27.0	419
ssa-miR-462a-3p		√	NM_001173944.1	High affinity copper uptake protein 1 (high affinity copper uptake protein 1 isoform X1)	2065	22	-19.7	89
ssa-miR-462a-3p		√	NM_001195782.1	fep15 selenoprotein precursor	143	22	-26.2	14
ssa-miR-462a-3p		√	NM_001195818.1	Sterol regulatory element-binding protein 1	835	22	-21.0	305
ssa-miR-462a-3p		√	NM_001195819.1	Sterol regulatory element-binding protein 2	1405	22	-28.8	620
ssa-miR-462a-3p		√	NM_001198575.1	Pro-opiomelanocortin A1 (pro-opiomelanocortin A1 precursor)	364	22	-24.4	212
ssa-miR-462a-3p		√	NM_001205110.1	Ubiquitin-conjugating enzyme E2 variant 1	886	22	-22.1	388
ssa-miR-462a-3p		√	NM_001252352.1	X-box-binding protein 1	1042	22	-22.0	794
ssa-miR-462a-3p		√	NM_001252356.1	Microtubule-associated proteins 1A/1B light chain 3B precursor (microtubule-associated proteins 1A/1B light chain 3B isoform X1)	1834	22	-19.9	389
ssa-miR-462a-3p		√	NM_001279038.1	Histone deacetylase complex subunit SAP30L	1836	22	-18.0	633
ssa-miR-462a-3p		√	XM_014128513.1	eosinophil peroxidase	1546	22	-19.7	686
ssa-miR-462b-3p		√	BT044026.1	Uncharacterized protein (Fragment)	490	22	-27.3	211
ssa-miR-462b-3p		√	NM_001123658.1	Ferritin	288	22	-25.2	16
ssa-miR-462b-3p		√	NM_001139543.1	Homeobox protein HoxC13bb	733	22	-22.3	476
ssa-miR-462b-3p		√	NM_001139603.1	Synaptogyrin	1721	22	-23.1	1162
ssa-miR-462b-3p		√	NM_001139603.1	Synaptogyrin	1721	22	-20.4	843
ssa-miR-462b-3p		√	NM_001139604.1	Glutamyl-tRNA(Gln) amidotransferase subunit C, mitochondrial (Glu-AdT subunit C) (EC 6.3.5.-)	471	22	-21.3	103
ssa-miR-462b-3p		√	NM_001139612.1	V-maf musculoaponeurotic fibrosarcoma oncogene-like	1764	22	-24.3	430
ssa-miR-462b-3p		√	NM_001139631.1	Suppressor of defective silencing 3 like (sin3 histone deacetylase corepressor complex component SDS3)	682	22	-21.9	19
ssa-miR-462b-3p		√	NM_001139657.1	Microtubule-associated protein, RP/EB family member 1 (microtubule-associated protein RP/EB family member 1)	2218	22	-20.0	626
ssa-miR-462b-3p		√	NM_001139667.1	Vacuolar protein sorting-associated protein 28 homolog	1066	22	-23.0	187
ssa-miR-462b-3p		√	NM_001139683.1	Protein arginine methyltransferase 1 (protein arginine N-methyltransferase 1) (EC 2.1.1.125)	1214	22	-29.0	665
ssa-miR-462b-3p		√	NM_001139727.1	Myosin, light polypeptide 3-1	741	22	-24.5	54
ssa-miR-462b-3p		√	NM_001139731.1	Proteasome (Prosome, macropain) 26S subunit, non-ATPase, 13	481	22	-21.9	318
ssa-miR-462b-3p		√	NM_001139739.1	ADP/ATP translocase 1 (Solute carrier family 25-2)	460	22	-20.5	217
ssa-miR-462b-3p		√	NM_001139806.1	Lysophosphatidic acid phosphatase type 6 (lysophosphatidic acid phosphatase type 6 isoform X1)	967	22	-25.8	257
ssa-miR-462b-3p		√	NM_001139820.1	DnaJ homolog subfamily C member 1 (DnaJ homolog subfamily C member 1 precursor)	477	22	-21.5	250
ssa-miR-462b-3p		√	NM_001139825.1	Cation-dependent mannose-6-phosphate receptor (Cation-dependent mannose-6-phosphate receptor precursor)	2172	22	-21.6	560
ssa-miR-462b-3p		√	NM_001139841.1	F-box only protein 4	1292	22	-21.4	295
ssa-miR-462b-3p		√	NM_001139852.1	Interferon regulatory factor 5	565	22	-25.2	178
ssa-miR-462b-3p		√	NM_001139870.1	Syntaxin-3	1113	22	-25.4	899
ssa-miR-462b-3p		√	NM_001139878.1	Fibroblast growth factor (FGF)	1730	22	-26.5	1108
ssa-miR-462b-3p		√	NM_001139923.1	Beta-catenin-interacting protein 1	2052	22	-21.2	153
ssa-miR-462b-3p		√	NM_001139951.1	Protein phosphatase 1 regulatory subunit	1054	22	-26.8	784
ssa-miR-462b-3p		√	NM_001139963.1	Disulfide-isomerase A5 (protein disulfide-isomerase A5 precursor) (EC 5.3.4.1)	2630	22	-19.2	1196
ssa-miR-462b-3p		√	NM_001140000.1	Aquaporin-1	1766	22	-20.2	498
ssa-miR-462b-3p		√	NM_001140019.1	Heterogeneous nuclear ribonucleoprotein L-like	1604	22	-22.0	117
ssa-miR-462b-3p		√	NM_001140027.1	Far upstream element-binding protein 3	1415	22	-20.0	1156
ssa-miR-462b-3p		√	NM_001140030.1	Endothelin B receptor-like protein 2 (Endothelin B receptor-like protein 2 precursor)	914	22	-20.1	273
ssa-miR-462b-3p		√	NM_001140042.1	Insulin-induced gene protein	1593	22	-22.1	712
ssa-miR-462b-3p		√	NM_001140045.1	Guanine nucleotide-binding protein subunit gamma	1617	22	-23.2	616
ssa-miR-462b-3p		√	NM_001140054.1	Serine/threonine-protein kinase 16 (serine/threonine-protein kinase 16-like)	1322	22	-27.2	253
ssa-miR-462b-3p		√	NM_001140066.1	N-terminal asparagine amidohydrolase	1280	22	-20.1	754
ssa-miR-462b-3p		√	NM_001140072.1	Secretagogin	1258	22	-18.5	44
ssa-miR-462b-3p		√	NM_001140134.1	Glutamate receptor-associated protein 1 (glutamate receptor, ionotropic, N-methyl D-aspartate-associated protein 1 (Glutamate binding)) (protein lifeguard 1-like)	1220	22	-18.8	978
ssa-miR-462b-3p		√	NM_001140166.1	DNA primase large subunit (EC 2.7.7.-)	183	22	-31.4	44
ssa-miR-462b-3p		√	NM_001140268.1	Transmembrane emp24 domain-containing protein 9 (transmembrane emp24 domain-containing protein 9 precursor)	2003	22	-20.8	992
ssa-miR-462b-3p		√	NM_001140272.1	FAM110B	1587	22	-18.7	309
ssa-miR-462b-3p		√	NM_001140275.1	Pleckstrin homology domain-containing family A member 1	2108	22	-24.3	231
[truncated: 1,035 more rows]
