# Supplementary material for: Dietary Immunostimulant CpG Modulates MicroRNA Biomarkers Associated with Immune Responses in Atlantic Salmon (Salmo salar)
Source: Cells. 2019 Dec 7;8(12):1592. doi: 10.3390/cells8121592 (PMC6952924; doi:10.3390/cells8121592)
Supplement: Supplementary file 1 [file cells-08-01592-s001.zip › Supplemental Table S6_Xue_Dec2_2019.xlsx]

## Sheet: pIC
Xue et al., (2019). Dietary Immunostimulant CpG Modulates MicroRNA Biomarkers Associated with Immune Responses in Atlantic Salmon (Salmo salar).
Supplemental Table S6. Immune-relevant predicted target genes of pIC-responsive miRNAs from the DESeq2 analysis.
Target gene accession1	Protein names2	Gene function baed on gene ontology terms3	KEGG pathway4	miRNA5	References
BT044026.1	Uncharacterized protein (Fragment)	virus responsive gene, interferon stimulated gene	-	ssa-miR-462a-3p ssa-miR-462b-3p	Krasnov et al. (2011); Johansen et al. (2015)
BT049507.1	Complement factor D (complement factor D-like)	Inflammatory response, innate immunity pathway	-	ssa-miR-8159-5p	Johansen et al. (2015)
BT058829.1, NM_001165350.1	SH3 and PX domain-containing protein 2B	Inflammatory response, superoxide-generating NADPH oxidase activity [GO:0016175]; response to peptide hormone [GO:0043434]	-	ssa-miR-146a-1-2-3p ssa-miR-8159-5p	Johansen et al. (2015)
BT059022.1	CRFB4a (Interleukin-10 receptor beta chain) (interleukin-10 receptor subunit beta-like)	Virus responsive gene, antiviral defense other species	Cytokine-cytokine receptor interaction (sasa04060)	ssa-miR-221-5p	Johansen et al. (2015)
BT059292.1	Interferon regulatory factor 3 (interferon regulatory factor 3 isoform X1)	Transcription factor activating innate immunity pathway	Toll-like receptor signaling pathway; NOD-like receptor signaling pathway; RIG-I-like receptor signaling pathway (sasa04620; sasa04621; sasa04622)	ssa-miR-8159-5p	Johansen et al. (2015); Xu et al. (2016)
BT059783.1, NM_001173900.1	Complement C1q subcomponent subunit B (complement component 1, q subcomponent, B chain precursor)	Complement activation, classical pathway	-	ssa-miR-30e-1-2-3p
NM_001123524.1	Serine/threonine protein kinase RAF1c	Intracellular signal transduction, immune system related pathway	Apoptosis pathway; C-type lectin receptor signaling pathway (sasa04210; sasa04625 )	ssa-miR-30e-1-2-3p
NM_001123562.1	Myeloid leukemia differentiation protein HOMOLOGUE	Regulation of apoptotic process	Apoptosis pathway (sasa04210 )	ssa-miR-146a-5p
NM_001123579.1	C type lectin receptor A	Immune system related pathway	C-type lectin receptor signaling pathway (sasa04625 )	ssa-miR-135bd-5p
NM_001123586.1	Cathelicidin (cathelicidin precursor)	Cytolysis; defense response to Gram-negative bacterium; positive regulation of gene expression	-	ssa-miR-8159-5p
NM_001123611.1	CD4-1-like protein (CD4-like protein isoform 1 precursor) (CD4-like protein isoform X1)	Immune system related pathway	Cytokine-cytokine receptor interaction; Cell adhesion molecules (CAMs) (sasa04060; sasa04514)	ssa-miR-135bd-5p
NM_001123617.1	Tumor necrosis factor alpha	Cytokine activity; tumor necrosis factor receptor binding; immune response	Cytokine-cytokine receptor interaction; Toll-like receptor signaling pathway; NOD-like receptor signaling pathway; RIG-I-like receptor signaling pathway; C-type lectin receptor signaling pathway; Apoptosis; Necroptosis (sasa04060; sasa04620; sasa04621; sasa04622; sasa04625; sasa04210; sasa04217)	ssa-miR-8159-5p
NM_001123618.1	C-C motif chemokine	Chemokine activity; chemokine-mediated signaling pathway; immune response; inflammatory response; response to virus	-	ssa-miR-146a-1-2-3p
NM_001123673.1	Transport-associated protein (transport-associated protein precursor)	Antigen processing and presentation of exogenous peptide antigen via MHC class I, TAP-dependent	-	ssa-miR-30e-1-2-3p
NM_001123690.1	Mx2 protein (myxovirus resistance 2)	Virus responsive interferon (IFN)-inducible protein , Response to type I interferon	-	ssa-miR-181a-5-3p
NM_001139631.1	Suppressor of defective silencing 3 like (sin3 histone deacetylase corepressor complex component SDS3)	Other species apoptotic process	-	ssa-miR-462a-3p ssa-miR-462b-3p
NM_001139639.1	VHSV-induced protein-like	Virus responsive gene, immune response	-	ssa-miR-221-5p	Krasnov et al. (2011); Johansen et al. (2015)
NM_001139809.1	Dual specificity mitogen-activated protein kinase kinase 2 (dual specificity mitogen-activated protein kinase kinase 2 isoform X1)	Other species positive regulation of production of miRNAs involved in gene silencing by miRNA, regulation of stress-activated MAPK cascade	Apoptosis pathway; Toll-like receptor signaling pathway (sasa04210; sasa04620 )	ssa-miR-8159-5p
NM_001139852.1	Interferon regulatory factor 5	Cytokine-mediated signaling pathway; defense response to virus	Toll-like receptor signaling pathway (sasa04620 )	ssa-miR-135bd-5p ssa-miR-462a-3p ssa-miR-462b-3p
NM_001139906.1	HCLS1-associated protein X-1	Negative regulation of apoptotic process	-	ssa-miR-27d-1-5p ssa-miR-27d-2-5p
NM_001139914.1	CD226 antigen (CD226 antigen precursor)	Receptor involved in cytokine production, regulation of immune response	Cell adhesion molecules (CAMs) (sasa04514)	ssa-miR-135bd-5p ssa-miR-146a-1-2-3p
NM_001139941.1	Angiopoietin-related protein 4 precursor	Negative regulation of apoptotic process	-	ssa-miR-30e-1-2-3p
NM_001139974.1, BT059527.1	Jeltraxin	Similar to CRP	-	ssa-miR-146a-5p ssa-miR-8159-5p	Johansen et al. (2015)
NM_001140053.1	Methylthioribulose-1-phosphate dehydratase (MTRu-1-P dehydratase) (EC 4.2.1.109) (APAF1-interacting protein homolog)	Apoptotic process	-	ssa-miR-221-5p
NM_001140094.1	Nucleosome assembly protein 1-like 1	Cellular response to interferon-gamma	-	ssa-miR-30e-1-2-3p
NM_001140125.1	F-box only protein 9	Innate immune response	-	ssa-miR-30e-1-2-3p
NM_001140183.1	Eukaryotic translation initiation factor 2 subunit 1	Translation initiation factor activity; other species positive regulation of type B pancreatic cell apoptotic process	Apoptosis pathway (sasa04210 )	ssa-miR-30e-1-2-3p
NM_001140189.1	Spondin-2 precursor	Defense response to virus, innate immune response other species	-	ssa-miR-27d-2-5p
NM_001140291.1	LYRIC (LYRIC protein)	Negative regulation of apoptotic process; positive regulation of angiogenesis; positive regulation of I-kappaB kinase/NF-kappaB signaling	-	ssa-miR-27d-1-5p
NM_001140308.1	Suppressor of IKK-epsilon (suppressor of IKBKE 1 isoform X1)	Inhibitory role in virus- and TLR3-triggered IRF3, Inhibits TLR3-mediated activation of interferon-stim. response elements (ISRE)	RIG-I-like receptor signaling pathway (sasa04622)	ssa-miR-146a-1-2-3p ssa-miR-8159-5p
NM_001140313.1	B-cell lymphoma 6 protein homolog	Other species cytokine-mediated signaling pathway, inflammatory response; regulation of apoptotic process; type 2 immune response	-	ssa-miR-27d-1-5p
NM_001140380.1	NF-kappa-B inhibitor epsilon	Other species Inhibition of NFkB, innate immune system signaling pathway	-	ssa-miR-146a-5p
NM_001140387.1	Alkylated DNA repair protein alkB homolog 7	Regulation of mitochondrial membrane permeability involved in programmed necrotic cell death	-	ssa-miR-8159-5p
NM_001140431.1	Thioredoxin-interacting protein	Other species regulation of apoptotic process, immune system related pathway	NOD-like receptor signaling pathway (sasa04621)	ssa-miR-30e-1-2-3p
NM_001140473.1	receptor-interacting Serine/threonine-protein kinase 4 (EC 2.7.11.1) (receptor-interacting serine/threonine-protein kinase 4 isoform X1)	Immune system related pathway, positive regulation of NF-kappaB transcription factor activity	NOD-like receptor signaling pathway; Necroptosis (sasa04621; sasa04217)	ssa-miR-146a-5p
NM_001140493.1	C-X-C chemokine receptor type 3	Receptor for C-X-R chemokines, regulates biological processes such as inflammation, immunity, and would healing	Cytokine-cytokine receptor interaction (sasa04060)	ssa-miR-8159-5p
NM_001140669.1	NF-kappa-B inhibitor-interacting Ras-like protein 2	I-kappaB kinase/NF-kappaB signaling	-	ssa-miR-8159-5p
NM_001140791.1	CD276 antigen precursor	Immune system related pathway	Cell adhesion molecules (CAMs) (sasa04514)	ssa-miR-8159-5p
NM_001140825.1	C-X-C motif chemokine 14 precursor	Chemokine activity; immune response	Cytokine-cytokine receptor interaction (sasa04060)	ssa-miR-30e-1-2-3p
NM_001140833.1	Galectin	Other species innate immune response, negative regulation of apoptotic process	-	ssa-miR-146a-1-2-3p
NM_001141223.1	Platelet basic protein precursor	Chemokine activity; defense response; immune response	-	ssa-miR-27d-1-5p
NM_001141332.2	Interferon-induced, double-stranded RNA-activated protein kinase	Other species defense response to virus; innate immune response; negative regulation of viral genome replication; positive regulation of apoptotic process; positive regulation of chemokine production; positive regulation of cytokine production; positive regulation of NF-kappaB transcription factor activity; positive regulation of NIK/NF-kappaB signaling;	-	ssa-miR-146a-5p
NM_001141449.1	CD209 antigen-like protein E	Other species putative pathogen-recognition receptor involved in B cell adhesion and regulation of T cell proliferation	-	ssa-miR-462a-3p
NM_001141679.1	BCL2/adenovirus E1B interacting protein 3-like	Positive regulation of apoptotic process	-	ssa-miR-146a-5p
NM_001141731.1	Complement C1q tumor necrosis factor-related protein 4 (Complement C1q tumor necrosis factor-related protein 4 precursor)	Other species cytokine activity; positive regulation of interleukin-6 secretion; positive regulation of interleukin-6-mediated signaling pathway; positive regulation of NIK/NF-kappaB signaling; positive regulation of tumor necrosis factor secretion	-	ssa-miR-30e-1-2-3p
NM_001165324.1	Integrin beta	Other species inflammatory response, integrin-mediated signaling pathway	Cell adhesion molecules (CAMs) (sasa04514)	ssa-miR-146a-5p
NM_001165337.1	B-cell linker protein	Other species B cell differentiation, inflammatory response	-	ssa-miR-106a-3p
NM_001165345.1	TNFAIP3-interacting protein 2	Other species apoptosis regulator, Inflammatory response, innate immune response	-	ssa-miR-221-5p ssa-miR-8159-5p
NM_001165385.1, BT058906.1	Macrosialin (Macrosialin precursor)	Virus responsive gene	-	ssa-miR-462a-3p ssa-miR-462b-3p	Johansen et al. (2015)
NM_001165387.1	Death-associated protein kinase 3 (EC 2.7.11.1)	Other species apoptotic process	-	ssa-miR-135bd-5p
NM_001165402.1	Matrix metalloproteinase-25 (Matrix metalloproteinase-25 precursor)	Other species inflammatory response; neutrophil degranulation; proteolysis	-	ssa-miR-181a-5-3p ssa-miR-8159-5p
NM_001171800.1	transcription factor GATA-3 (transcription factor GATA-3 isoform X1)	Positive regulation of T cell differentiation	-	ssa-miR-146a-5p
NM_001173563.1	Dynamin-1-like protein (EC 3.6.5.5)	Immune system related pathway	NOD-like receptor signaling pathway, Necroptosis (sasa04621; sasa04217)	ssa-miR-462a-3p ssa-miR-462b-3p
NM_001173583.1, XM_014153935.1, XM_014153936.1, XM_014153937.1	Nuclear factor NF-kappa-B p100 subunit	Transcription factor activity, NF-kappaB signaling pathway, innate immune response, innflammatory response	C-type lectin receptor signaling pathway (sasa04625 )	ssa-miR-146a-5p ssa-miR-462a-3p ssa-miR-462b-3p	Aziz et al. (2016)
NM_001173598.1	TNF receptor-associated factor	Activation of NF-kappaB-inducing kinase activity; positive regulation of JNK cascade; regulation of apoptotic process	-	ssa-miR-135bd-5p ssa-miR-30e-1-2-3p
NM_001173600.1	Interferon regulatory factor 2-binding protein 1 (interferon regulatory factor 2-binding protein 1 isoform X1)	Other species IRF2-dependent transcriptional corepressor	-	ssa-miR-135bd-5p
NM_001173631.1	Transcriptional regulator Myc-2	Other species response to wounding	-	ssa-miR-146a-5p ssa-miR-8159-5p
NM_001173649.1	Tumor necrosis factor receptor superfamily member 6 precursor	Apoptotic process; immune response; signal transduction	Cytokine-cytokine receptor interaction; Apoptosis; Necroptosis (sasa04060; sasa04210; sasa04217)	ssa-miR-135bd-5p
NM_001173651.1	DNA-binding death effector domain-containing protein 2	Apoptotic process; regulation of apoptotic process	-	ssa-miR-135bd-5p ssa-miR-462a-3p ssa-miR-8159-5p
NM_001173670.1	Signal transducer and activator of transcription	DNA-binding transcription factor activity; cytokine-mediated signaling pathway	Necroptosis (sasa04217)	ssa-miR-462a-3p ssa-miR-462b-3p
NM_001173685.1	Ras association domain-containing protein 2 (ras association domain-containing protein 2 isoform X1)	Regulation of apoptotic process; signal transduction	-	ssa-miR-8159-5p
NM_001173702.1	Heat shock protein 90-alpha 1 (Heat shock protein HSP 90-alpha)	Immune system related pathway, stress response	Necroptosis; NOD-like receptor signaling pathway (sasa04217; sasa04621)	ssa-miR-8159-5p
NM_001173719.1	Interferon regulatory factor 9 (interferon regulatory factor 9 isoform X1)	STAT family protein binding;cellular response to interferon-gamma; positive regulation of DNA-binding transcription factor activity; other species defense response to virus	Necroptosis; NOD-like receptor signaling pathway; C-type lectin receptor signaling pathway (sasa04217; sasa04621; sasa04625 )	ssa-miR-135bd-5p ssa-miR-30e-1-2-3p
NM_001173746.1	C9orf150 (CI150 protein)	Positive regulation of I-kappaB kinase/NF-kappaB signaling	-	ssa-miR-8159-5p
NM_001173784.1	TRAF2-binding protein isoform X1	I-kappaB kinase/NF-kappaB signaling	-	ssa-miR-135bd-5p ssa-miR-462a-3p ssa-miR-462b-3p
NM_001173816.1	Viral myc transforming protein	Transcription factor activity; other species apoptotic process	-	ssa-miR-135bd-5p ssa-miR-462a-3p ssa-miR-462b-3p
NM_001173838.1	Single Ig IL-1-related receptor precursor	Other species acute-phase response, negative regulation of cytokine-mediated signaling pathway	-	ssa-miR-462a-3p ssa-miR-462b-3p
NM_001173842.1	TRAF-type zinc finger domain-containing protein 1	Apoptotic process	-	ssa-miR-462b-3p
NM_001173970.1	Interleukin-31 receptor A (Interleukin-31 receptor A precursor)	Other species antigen processing and presentation of peptide antigen via MHC class I; immune response	Cytokine-cytokine receptor interaction (sasa04060)	ssa-miR-8159-5p
NM_001256722.1	TANK-binding kinase 1 (serine/threonine-protein kinase TBK1) (EC 2.7.11.1)	Other species cellular response to cytokine stimulus; defense response to Gram-positive bacterium; defense response to virus; dendritic cell proliferation; I-kappaB kinase/NF-kappaB signaling; inflammatory response; innate immune response	Toll-like receptor signaling pathway; NOD-like receptor signaling pathway; RIG-I-like receptor signaling pathway (sasa04620; sasa04621; sasa04622)	ssa-miR-146a-5p
NM_001279112.1	Serine protease-like protein	Complement activation, alternative pathway; Notch signaling pathway	-	ssa-miR-30e-1-2-3p
NM_001320020.1	Suppressor of cytokine signaling 1 (suppressor of cytokine signaling 1-like)	STAT family protein binding; intracellular signal transduction; negative regulation of interferon-gamma-mediated signaling pathway; negative regulation of receptor signaling pathway via JAK-STAT; negative regulation of type I interferon-mediated signaling pathway	-	ssa-miR-106a-3p
XM_014128513.1	eosinophil peroxidase	Defense response; response to oxidative stress	-	ssa-miR-146a-5p ssa-miR-462a-3p	Johansen et al. (2015)
XM_014134273.1	interleukin-1 receptor-associated kinase 1-like isoform X1	Other species miR-146 target, interleukin-1-mediated signaling pathway	Toll-like receptor signaling pathway (sasa04620 )	ssa-miR-135bd-5p	Taganov et al.(2006); Hou et al.(2009)
XM_014177300.1	VHSV-inducible protein	Virus responsive gene, upregulated in VHSV	-	ssa-miR-146a-5p	Johansen et al. (2015)
XM_014201580.1	apolipoprotein Eb-like	Other species miR-146 target, innate immune and inflammatory response	-	ssa-miR-8159-5p	Ordas et al. (2013)
1Genbank accession number of the predicted target gene.
2Protein name of the predicted target gene.
3Description of gene function are either based on the GO annotation in the UniProt database (https://www.uniprot.org), KEGG pathway and/or published studies (given in the Reference column).
4KEGG pathways in which the particular predicted gene was mapped.
5Differentially expressed miRNAs predicted to target the particular predicted target gene.
References:
Aziz, F. The emerging role of miR-223 as novel potential diagnostic and therapeutic target for inflammatory disorders. Cellular Immunology 2016, 303, 1–6.
Johansen, L.H.; Thim, H.L.; Jorgensen, S.M.; Afanasyev, S.; Strandskog, G.; Taksdal, T.; Fremmerlid, K.; McLoughlin, M.; Jorgensen, J.B.; Krasnov, A. Comparison of transcriptomic responses to pancreas disease (PD) and heart and skeletal muscle inflammation (HSMI) in heart of Atlantic salmon (Salmo salar L). Fish & Shellfish Immonology 2015, 46, 612–623.
Krasnov, A.; Timmerhaus, G.; Schiotz, B.L.; Torgersen, J.; Afanasyev, S.; Iliev, D.; Jorgensen, J.; Takle, H.; Jorgensen, S.M. Genomic survey of early responses to viruses in Atlantic salmon, Salmo salar L. Molecular Immunology 2011, 49, 163-174.
Ordas, A.; Kanwal, Z.; Lindenberg, V.; Rougeot, J.; Mink, M.; Spaink, H.P.; Meijer, A.H. MicroRNA-146 function in the innate immune transcriptome response of zebrafish embryos to Salmonella typhimurium infection. BMC Genomics 2013, 14, 696.
Taganov, K.D.; Boldin, M.P.; Chang, K.J.; Baltimore, D. NF-kappaB-dependent induction of microRNA miR-146, an inhibitor targeted to signaling proteins of innate immune responses. Proceedings of the National Academy of Sciences 2006, 103, 12481–12486.
Xu, C.; Evensen, O.; Munang'andu, H. De Novo Transcriptome Analysis Shows That SAV-3 Infection Upregulates Pattern Recognition Receptors of the Endosomal Toll-Like and RIG-I-Like Receptor Signaling Pathways in Macrophage/Dendritic Like TO-Cells. Viruses 2016, 8(4), 114.
