# Supplementary material for: Dietary Immunostimulant CpG Modulates MicroRNA Biomarkers Associated with Immune Responses in Atlantic Salmon (Salmo salar)
Source: Cells. 2019 Dec 7;8(12):1592. doi: 10.3390/cells8121592 (PMC6952924; doi:10.3390/cells8121592)
Supplement: Supplementary file 1 [file cells-08-01592-s001.zip › Supplemental Table S7_Xue_Dec2_2019.xlsx]

## Sheet: ASAL
Xue et al., (2019). Dietary Immunostimulant CpG Modulates MicroRNA Biomarkers Associated with Immune Responses in Atlantic Salmon (Salmo salar).
Supplemental Table S7. Immune-relevant predicted target genes of ASAL-responsive miRNAs from the DESeq2 analysis.
Target gene accession	Protein names	Gene function baed on gene ontology terms	KEGG pathway	miRNAs	References
BT044022.1	Interferon-inducible protein Gig2-like (Fragment)	virus responsive gene, interferon stimulated gene	-	ssa-miR-725-3p	Krasnov et al. (2011); Johansen et al. (2015)
BT058829.1, NM_001165350.1	SH3 and PX domain-containing protein 2B	Inflammatory response, superoxide-generating NADPH oxidase activity [GO:0016175]; response to peptide hormone [GO:0043434]	-	ssa-miR-146a-1-2-3p ssa-miR-146a-3-3p	Johansen et al. (2015)
BT059022.1	CRFB4a (Interleukin-10 receptor beta chain) (interleukin-10 receptor subunit beta-like)	Virus responsive gene, antiviral defense other species	Cytokine-cytokine receptor interaction (sasa04060)	ssa-miR-183-1-3-3p ssa-miR-183-2-3p ssa-miR-221-5p ssa-miR-29b-2-5p ssa-miR-429ab-3p	Johansen et al. (2015)
BT059292.1	Interferon regulatory factor 3 (interferon regulatory factor 3 isoform X1)	Transcription factor activating innate immunity pathway	Toll-like receptor signaling pathway; NOD-like receptor signaling pathway; RIG-I-like receptor signaling pathway (sasa04620; sasa04621; sasa04622)	ssa-miR-725-5p	Johansen et al. (2015); Xu et al. (2016)
BT059783.1, NM_001173900.1	Complement C1q subcomponent subunit B (complement component 1, q subcomponent, B chain precursor)	Complement activation, classical pathway	-	ssa-miR-429ab-3p
BT072354.1	Signal transducer and activator of transcription 3 (Fragment)	Other species miR-223 target, virus responsive gene, immune response	-	ssa-miR-725-3p	Aziz et al.(2016)
NM_001123558, AY795563, AJ841811	Interferon gamma (interferon, gamma precursor)	Immune response; negative regulation of gene expression; negative regulation of viral life cycle; positive regulation of DNA-binding transcription factor activity; positive regulation of gene expression; positive regulation of receptor signaling pathway via JAK-STAT; positive regulation of tyrosine phosphorylation of STAT protein	Cytokine-cytokine receptor interaction; Necroptosis (sasa04060; sasa04217)	ssa-miR-725-3p ssa-miR-727a-3p
NM_001123562.1	Myeloid leukemia differentiation protein HOMOLOGUE	Regulation of apoptotic process	Apoptosis pathway (sasa04210 )	ssa-miR-146a-5p
NM_001123573.1	Cathelicidin antimicrobial peptide (Cathelicidin-derived antimicrobial peptide 2) (cathelicidin antimicrobial peptide precursor)	Defense response to Gram-negative bacterium; positive regulation of gene expression	-	ssa-miR-183-1-3-3p
NM_001123580.1	C type lectin receptor B	Immune system related pathway	C-type lectin receptor signaling pathway (sasa04625 )	ssa-miR-29b-2-5p
NM_001123586.1	Cathelicidin (cathelicidin precursor)	Cytolysis; defense response to Gram-negative bacterium; positive regulation of gene expression	-	ssa-miR-727a-3p
NM_001123617.1	Tumor necrosis factor alpha	Cytokine activity; tumor necrosis factor receptor binding; immune response	Cytokine-cytokine receptor interaction; Toll-like receptor signaling pathway; NOD-like receptor signaling pathway; RIG-I-like receptor signaling pathway; C-type lectin receptor signaling pathway; Apoptosis; Necroptosis (sasa04060; sasa04620; sasa04621; sasa04622; sasa04625; sasa04210; sasa04217)	ssa-miR-146d-1-3p ssa-miR-192a-5p ssa-miR-725-3p
NM_001123618.1	C-C motif chemokine	Chemokine activity; chemokine-mediated signaling pathway; immune response; inflammatory response; response to virus	-	ssa-miR-146a-1-2-3p ssa-miR-146a-3-3p
NM_001123633.1	Interleukin-1 receptor type I (Interleukin-1 receptor-like protein) (interleukin-1 receptor-like protein isoform X1) (interleukin-1 receptor-like protein precursor)	Interleukin-1 receptor activity; interleukin-1, type I receptor binding, immune pathway	Cytokine-cytokine receptor interaction (sasa04060)	ssa-miR-725-5p ssa-miR-novel-16-5p
NM_001123675.1	Mx3 protein	Response to type I interferon	-	ssa-miR-722-3p
NM_001136548.1	Interferon regulatory factor 7	Transcription factor activating innate immunity pathway, virus responsive gene	Toll-like receptor signaling pathway; NOD-like receptor signaling pathway; RIG-I-like receptor signaling pathway (sasa04620; sasa04621; sasa04622)	ssa-miR-192a-5p	Zhang et al. (2016)
NM_001136550.1	MAPK kinase 6c	ATP binding; protein kinase activity, immune system related pathway	Toll-like receptor signaling pathway (sasa04620 )	ssa-miR-192a-5p
NM_001139631.1	Suppressor of defective silencing 3 like (sin3 histone deacetylase corepressor complex component SDS3)	Other species apoptotic process	-	ssa-miR-725-3p
NM_001139639.1	VHSV-induced protein-like	Virus responsive gene, immune response	-	ssa-miR-221-5p	Krasnov et al. (2011); Johansen et al. (2015)
NM_001139792.1	MAP kinase-activated protein kinase 3 (mitogen-activated protein kinase 3) (EC 2.7.11.1)	MAPK signaling pathway, apoptotic process in other species, regulation og genes involved in Apoptosis pathway	-	ssa-miR-146d-1-3p ssa-miR-183-2-3p ssa-miR-29b-2-5p ssa-miR-725-3p ssa-miR-novel-16-5p
NM_001139796.1	Serine/threonine-protein kinase (EC 2.7.11.1)	Negative regulation of apoptotic process	-	ssa-miR-200b-3p ssa-miR-722-3p
NM_001139807.1	Nuclear factor erythroid 2-related factor 2	Cellular response to oxidative stress	-	ssa-miR-novel-16-5p
NM_001139809.1	Dual specificity mitogen-activated protein kinase kinase 2 (dual specificity mitogen-activated protein kinase kinase 2 isoform X1)	Other species positive regulation of production of miRNAs involved in gene silencing by miRNA, regulation of stress-activated MAPK cascade	Apoptosis pathway; Toll-like receptor signaling pathway (sasa04210; sasa04620 )	ssa-miR-146d-1-3p
NM_001139822.1	Anti-apoptotic protein NR13	Regulation of apoptotic process	-	ssa-miR-200b-3p ssa-miR-29b-2-5p
NM_001139842.1	BNIP2 motif-containing molecule at the C-terminal region 1	Other species apoptotic process	-	ssa-miR-429ab-3p
NM_001139843.1	Vesicle-fusing ATPase (EC 3.6.4.6)	Cellular response to interferon-gamma	-	ssa-miR-200b-3p ssa-miR-29b-2-5p
NM_001139853.1	Interferon regulatory factor 2-binding protein 2-A	Other species IRF2-dependent transcriptional corepressors	-	ssa-miR-725-5p
NM_001139867.1	Serine/threonine-protein kinase (EC 2.7.11.1)	Negative regulation of apoptotic process	-	ssa-miR-146d-1-3p
NM_001139906.1	HCLS1-associated protein X-1	Negative regulation of apoptotic process	-	ssa-miR-722-3p ssa-miR-725-3p ssa-miR-727a-3p
NM_001139914.1	CD226 antigen (CD226 antigen precursor)	Receptor involved in cytokine production, regulation of immune response	Cell adhesion molecules (CAMs) (sasa04514)	ssa-miR-146a-1-2-3p ssa-miR-725-5p
NM_001139922.1	AKT-interacting protein	Apoptotic process	-	ssa-miR-725-3p
NM_001139941.1	Angiopoietin-related protein 4 precursor	Negative regulation of apoptotic process	-	ssa-miR-725-3p ssa-miR-725-5p
NM_001139972.1	C-C chemokine receptor type 6	C-C chemokine receptor activity; chemotaxis; immune response	Cytokine-cytokine receptor interaction (sasa04060)	ssa-miR-192a-5p ssa-miR-429ab-3p
NM_001139974.1, BT059527.1	Jeltraxin	Similar to CRP	-	ssa-miR-146a-5p	Johansen et al. (2015)
NM_001140037.1	Programmed cell death protein 4 (programmed cell death protein 4 isoform X1)	Other species apoptotic process; negative regulation of cytokine production involved in inflammatory response	-	ssa-miR-722-3p ssa-miR-725-5p
NM_001140053.1	Methylthioribulose-1-phosphate dehydratase (MTRu-1-P dehydratase) (EC 4.2.1.109) (APAF1-interacting protein homolog)	Apoptotic process	-	ssa-miR-221-5p
NM_001140082.1	Interferon-induced transmembrane protein 5 (dispanin subfamily A member 2b-like)	Virus responsive gene, other species innate immune response	-	ssa-miR-725-3p
NM_001140094.1	Nucleosome assembly protein 1-like 1	Cellular response to interferon-gamma	-	ssa-miR-146d-1-3p ssa-miR-725-3p
NM_001140125.1	F-box only protein 9	Innate immune response	-	ssa-miR-146d-1-3p
NM_001140154.1	B-cell CLL/lymphoma 7 protein family member B (B-cell CLL/lymphoma 7b)	Other species apoptotic process	-	ssa-miR-183-1-3-3p
NM_001140189.1	Spondin-2 precursor	Defense response to virus, innate immune response other species	-	ssa-miR-200b-3p
NM_001140206.1	Cathepsin F precursor (cathepsin W isoform X1)	Apoptosis pathway	Apoptosis (sasa04210)	ssa-miR-725-3p
NM_001140232.1	Lymphocyte cytosolic protein 2	Other species T cell receptor signaling pathway; cytokine secretion; immune response	-	ssa-miR-194a-5p ssa-miR-429ab-3p
NM_001140291.1	LYRIC (LYRIC protein)	Negative regulation of apoptotic process; positive regulation of angiogenesis; positive regulation of I-kappaB kinase/NF-kappaB signaling	-	ssa-miR-200b-3p
NM_001140308.1	Suppressor of IKK-epsilon (suppressor of IKBKE 1 isoform X1)	Inhibitory role in virus- and TLR3-triggered IRF3, Inhibits TLR3-mediated activation of interferon-stim. response elements (ISRE)	RIG-I-like receptor signaling pathway (sasa04622)	ssa-miR-146a-1-2-3p ssa-miR-146a-3-3p ssa-miR-183-2-3p
NM_001140313.1	B-cell lymphoma 6 protein homolog	Other species cytokine-mediated signaling pathway, inflammatory response; regulation of apoptotic process; type 2 immune response	-	ssa-miR-194a-5p
NM_001140374.1	Prostaglandin G/H synthase 1 precursor	Cyclooxygenase pathway; inflammatory response; regulation of blood pressure; response to oxidative stress	-	ssa-miR-146d-1-3p
NM_001140380.1	NF-kappa-B inhibitor epsilon	Other species Inhibition of NFkB, innate immune system signaling pathway	-	ssa-miR-146a-5p
NM_001140387.1	Alkylated DNA repair protein alkB homolog 7	Regulation of mitochondrial membrane permeability involved in programmed necrotic cell death	-	ssa-miR-novel-16-5p
NM_001140473.1	receptor-interacting Serine/threonine-protein kinase 4 (EC 2.7.11.1) (receptor-interacting serine/threonine-protein kinase 4 isoform X1)	Immune system related pathway, positive regulation of NF-kappaB transcription factor activity	NOD-like receptor signaling pathway; Necroptosis (sasa04621; sasa04217)	ssa-miR-146a-5p
NM_001140493.1	C-X-C chemokine receptor type 3	Receptor for C-X-R chemokines, regulates biological processes such as inflammation, immunity, and would healing	Cytokine-cytokine receptor interaction (sasa04060)	ssa-miR-725-5p
NM_001140522.1	Cathepsin B precursor	Immune system related pathway	NOD-like receptor signaling pathway; Apoptosis (sasa04621; sasa04210)	ssa-miR-200b-3p
NM_001140538.1	Inhibitor of growth protein	Regulation of apoptotic process;negative regulation of cell population proliferation	-	ssa-miR-194a-5p
NM_001140669.1	NF-kappa-B inhibitor-interacting Ras-like protein 2	I-kappaB kinase/NF-kappaB signaling	-	ssa-miR-725-3p
NM_001140710.2	Interleukin-8 (IL-8) (C-X-C motif chemokine 8) (Chemokine (C-X-C motif) ligand 8)	Chemokine activity; interleukin-8 receptor binding; immune response; leukocyte migration involved in inflammatory response; neutrophil activation; neutrophil chemotaxis; positive regulation of neutrophil migration	Cytokine-cytokine receptor interaction; Toll-like receptor signaling pathway; NOD-like receptor signaling pathway; RIG-I-like receptor signaling pathway (sasa04060; sasa04620; sasa04621; sasa04622)	ssa-miR-194a-5p
NM_001140747.1	tumor necrosis factor alpha-induced protein 8-like protein 2 isoform X1	Innate immune response; regulation of apoptotic process	-	ssa-miR-727a-3p
NM_001140833.1	Galectin	Other species innate immune response, negative regulation of apoptotic process	-	ssa-miR-146a-1-2-3p ssa-miR-146a-3-3p
NM_001140862.1, BT047306.1	Cholesterol 25-hydroxylase-like protein A	Virus responsive gene, involved in B cell chemotaxis and defense response to virus in other species	-	ssa-miR-725-3p	Johansen et al. (2015)
NM_001140884.1	lys-63-specific deubiquitinase BRCC36 (EC 3.1.2.15)	Immune system related pathway	NOD-like receptor signaling pathway (sasa04621)	ssa-miR-192a-5p
NM_001140893.1	Interleukin 17 isoform D (Interleukin-17D) (interleukin-17D isoform X1) (interleukin-17D precursor)	Cytokine activity; inflammatory response	Cytokine-cytokine receptor interaction; C-type lectin receptor signaling pathway (sasa04060 ; sasa04625 )	ssa-miR-novel-16-5p
NM_001141028.1	C-X-C motif chemokine 10 precursor	Chemokine activity; defense response; immune response	Cytokine-cytokine receptor interaction; Toll-like receptor signaling pathway; RIG-I-like receptor signaling pathway (sasa04060; sasa04620; sasa04622)	ssa-miR-novel-16-5p
NM_001141125.2	C-C motif chemokine 8 precursor	Chemokine activity; immune response	-	ssa-miR-727a-3p
NM_001141209.1	Cell death activator CIDE-3 (cell death activator CIDE-3-like)	Apoptotic process	-	ssa-miR-192a-5p
NM_001141285.1	Signal transducer and activator of transcription 1	DNA-binding transcription factor activity; SOCS family protein binding; signal transduction	-	ssa-miR-200b-3p
NM_001141332.2	Interferon-induced, double-stranded RNA-activated protein kinase	Other species defense response to virus; innate immune response; negative regulation of viral genome replication; positive regulation of apoptotic process; positive regulation of chemokine production; positive regulation of cytokine production; positive regulation of NF-kappaB transcription factor activity; positive regulation of NIK/NF-kappaB signaling;	-	ssa-miR-146a-5p
NM_001141449.1	CD209 antigen-like protein E	Other species putative pathogen-recognition receptor involved in B cell adhesion and regulation of T cell proliferation	-	ssa-miR-192a-5p
NM_001141454.1	XIAP-associated factor 1	Apoptotic process	-	ssa-miR-146d-1-3p
NM_001141604.1	Tumor necrosis factor ligand superfamily member 13 (tumor necrosis factor ligand superfamily member 13 isoform X1)	Tumor necrosis factor receptor binding; immune response	Cytokine-cytokine receptor interaction (sasa04060)	ssa-miR-200b-3p
NM_001141642.1	78 kDa glucose-regulated protein (78 kDa glucose-regulated protein precursor)	Cellular response to interferon-gamma	-	ssa-miR-722-3p
NM_001141679.1	BCL2/adenovirus E1B interacting protein 3-like	Positive regulation of apoptotic process	-	ssa-miR-146a-5p ssa-miR-29b-2-5p
NM_001141721.1	Interleukin enhancer-binding factor 3 homolog (interleukin enhancer-binding factor 3 homolog isoform X1)	Other species defense response to virus	-	ssa-miR-200b-3p
NM_001141731.1	Complement C1q tumor necrosis factor-related protein 4 (Complement C1q tumor necrosis factor-related protein 4 precursor)	Other species cytokine activity; positive regulation of interleukin-6 secretion; positive regulation of interleukin-6-mediated signaling pathway; positive regulation of NIK/NF-kappaB signaling; positive regulation of tumor necrosis factor secretion	-	ssa-miR-183-2-3p ssa-miR-200b-3p ssa-miR-429ab-3p ssa-miR-722-3p
NM_001141759.1	Tripartite motif-containing protein 39	Other species apoptotic process	-	ssa-miR-722-3p
NM_001141773.1	Tumor necrosis factor receptor superfamily member 1A (Tumor necrosis factor receptor superfamily member 1A precursor)	Innate immune response; signal transduction	Cytokine-cytokine receptor interaction; Apoptosis; Necroptosis (sasa04060; sasa04210; sasa04217)	ssa-miR-725-3p
NM_001141894.1	Peptidoglycan recognition protein	Innate immune response; peptidoglycan catabolic process	-	ssa-miR-novel-16-5p
NM_001141912.1	Dual specificity mitogen-activated protein kinase kinase 4	Immune system related pathway, may be essential for production of inflammatory cytokines	Toll-like receptor signaling pathway (sasa04620 )	ssa-miR-200b-3p ssa-miR-29b-2-5p
NM_001146473.1	Heat shock protein HSP 90-beta	Immune system related pathway	Necroptosis; NOD-like receptor signaling pathway (sasa04217; sasa04621)	ssa-miR-200b-3p
NM_001165292.1	N-lysine methyltransferase setd6 (EC 2.1.1.-) (SET domain-containing protein 6)	Negative regulation of NF-kappaB transcription factor activity; regulation of inflammatory response	-	ssa-miR-725-3p
NM_001165302.1	Translation initiation factor eIF-2B subunit epsilon	Translation initiation factor activity; response to endoplasmic reticulum stress; response to heat; T cell receptor signaling pathway	-	ssa-miR-146d-1-3p
NM_001165324.1	Integrin beta	Other species inflammatory response, integrin-mediated signaling pathway	Cell adhesion molecules (CAMs) (sasa04514)	ssa-miR-146a-5p ssa-miR-183-2-3p ssa-miR-29b-2-5p
NM_001165334.1	POU domain protein	Other species apoptotic process, cellular response to cytokine stimulus (Functions either as activator or repressor modulating the rate of target gene transcription through RNA polymerase II enzyme in a promoter-dependent manne)	-	ssa-miR-429ab-3p ssa-miR-725-3p
NM_001165337.1	B-cell linker protein	Other species B cell differentiation, inflammatory response	-	ssa-miR-29b-2-5p ssa-miR-722-3p
NM_001165345.1	TNFAIP3-interacting protein 2	Other species apoptosis regulator, Inflammatory response, innate immune response	-	ssa-miR-221-5p
NM_001171800.1	transcription factor GATA-3 (transcription factor GATA-3 isoform X1)	Positive regulation of T cell differentiation	-	ssa-miR-146a-5p
NM_001171804, FJ263446	Interferon-gamma	Interferon-gamma receptor binding; interferon-gamma-mediated signaling pathway; negative regulation of gene expression; positive regulation of DNA-binding transcription factor activity;positive regulation of receptor signaling pathway via JAK-STAT; positive regulation of tyrosine phosphorylation of STAT protein	Cytokine-cytokine receptor interaction; Necroptosis (sasa04060; sasa04217)	ssa-miR-725-3p ssa-miR-727a-3p
NM_001173563.1	Dynamin-1-like protein (EC 3.6.5.5)	Immune system related pathway	NOD-like receptor signaling pathway, Necroptosis (sasa04621; sasa04217)	ssa-miR-29b-2-5p
NM_001173583.1, XM_014153935.1, XM_014153936.1, XM_014153937.1	Nuclear factor NF-kappa-B p100 subunit	Transcription factor activity, NF-kappaB signaling pathway, innate immune response, innflammatory response	C-type lectin receptor signaling pathway (sasa04625 )	ssa-miR-146a-5p	Aziz et al. (2016)
NM_001173598.1	TNF receptor-associated factor	Activation of NF-kappaB-inducing kinase activity; positive regulation of JNK cascade; regulation of apoptotic process	-	ssa-miR-725-3p
NM_001173600.1	Interferon regulatory factor 2-binding protein 1 (interferon regulatory factor 2-binding protein 1 isoform X1)	Other species IRF2-dependent transcriptional corepressor	-	ssa-miR-146d-1-3p ssa-miR-29b-2-5p
NM_001173631.1	Transcriptional regulator Myc-2	Other species response to wounding	-	ssa-miR-146a-5p
NM_001173649.1	Tumor necrosis factor receptor superfamily member 6 precursor	Apoptotic process; immune response; signal transduction	Cytokine-cytokine receptor interaction; Apoptosis; Necroptosis (sasa04060; sasa04210; sasa04217)	ssa-miR-192a-5p ssa-miR-722-3p
NM_001173670.1	Signal transducer and activator of transcription	DNA-binding transcription factor activity; cytokine-mediated signaling pathway	Necroptosis (sasa04217)	ssa-miR-429ab-3p
NM_001173702.1	Heat shock protein 90-alpha 1 (Heat shock protein HSP 90-alpha)	Immune system related pathway, stress response	Necroptosis; NOD-like receptor signaling pathway (sasa04217; sasa04621)	ssa-miR-200b-3p
NM_001173719.1	Interferon regulatory factor 9 (interferon regulatory factor 9 isoform X1)	STAT family protein binding;cellular response to interferon-gamma; positive regulation of DNA-binding transcription factor activity; other species defense response to virus	Necroptosis; NOD-like receptor signaling pathway; C-type lectin receptor signaling pathway (sasa04217; sasa04621; sasa04625 )	ssa-miR-200b-3p
NM_001173762.1	C-C chemokine receptor type 3	Chemokine receptor activity; chemotaxis	-	ssa-miR-727a-3p
NM_001173784.1	TRAF2-binding protein isoform X1	I-kappaB kinase/NF-kappaB signaling	-	ssa-miR-194a-5p
NM_001173785.1	Mitogen-activated protein kinase kinase kinase 8	Immune system related pathway, may be essential for production of inflammatory cytokines	Toll-like receptor signaling pathway (sasa04620)	ssa-miR-192a-5p ssa-miR-200b-3p ssa-miR-725-3p ssa-miR-725-3p
NM_001173838.1	Single Ig IL-1-related receptor precursor	Other species acute-phase response, negative regulation of cytokine-mediated signaling pathway	-	ssa-miR-429ab-3p
NM_001173842.1	TRAF-type zinc finger domain-containing protein 1	Apoptotic process	-	ssa-miR-146d-1-3p
NM_001173934.1	Heterogeneous nuclear ribonucleoprotein U-like protein 1	Response to virus; RNA processing	-	ssa-miR-200b-3p
NM_001256722.1	TANK-binding kinase 1 (serine/threonine-protein kinase TBK1) (EC 2.7.11.1)	Other species cellular response to cytokine stimulus; defense response to Gram-positive bacterium; defense response to virus; dendritic cell proliferation; I-kappaB kinase/NF-kappaB signaling; inflammatory response; innate immune response	Toll-like receptor signaling pathway; NOD-like receptor signaling pathway; RIG-I-like receptor signaling pathway (sasa04620; sasa04621; sasa04622)	ssa-miR-146a-5p
XM_014128513.1	eosinophil peroxidase	Defense response; response to oxidative stress	-	ssa-miR-146a-5p ssa-miR-429ab-3p	Johansen et al. (2015)
XM_014177300.1	VHSV-inducible protein	Virus responsive gene, upregulated in VHSV	-	ssa-miR-146a-5p ssa-miR-725-5p ssa-miR-novel-16-5p	Johansen et al. (2015)
XM_014201580.1	apolipoprotein Eb-like	Other species miR-146 target, innate immune and inflammatory response	-	ssa-miR-29b-2-5p	Ordas et al. (2013)
XM_014207267.1	E3 ubiquitin-protein ligase TRIM39-like	Immune system related pathway	-	ssa-miR-183-2-3p	Johansen et al. (2015)
XM_014209560.1	E3 ISG15--protein ligase HERC5-like	Antiviral protein, Innate immunity response	-	ssa-miR-183-1-3-3p	Johansen et al. (2015)
1Genbank accession number of the predicted target gene.
2Protein name of the predicted target gene.
3Description of gene function are either based on the GO annotation in the UniProt database (https://www.uniprot.org), KEGG pathway and/or published studies (given in the Reference column).
4KEGG pathways in which the particular predicted target gene was mapped.
5Differentially expressed miRNAs predicted to target the particular gene.
References:
Aziz, F. The emerging role of miR-223 as novel potential diagnostic and therapeutic target for inflammatory disorders. Cellular Immunology 2016, 303, 1–6.
Johansen, L.H.; Thim, H.L.; Jorgensen, S.M.; Afanasyev, S.; Strandskog, G.; Taksdal, T.; Fremmerlid, K.; McLoughlin, M.; Jorgensen, J.B.; Krasnov, A. Comparison of transcriptomic responses to pancreas disease (PD) and heart and skeletal muscle inflammation (HSMI) in heart of Atlantic salmon (Salmo salar L). Fish & Shellfish Immonology 2015, 46, 612–623.
Krasnov, A.; Timmerhaus, G.; Schiotz, B.L.; Torgersen, J.; Afanasyev, S.; Iliev, D.; Jorgensen, J.; Takle, H.; Jorgensen, S.M. Genomic survey of early responses to viruses in Atlantic salmon, Salmo salar L. Molecular Immunology 2011, 49, 163-174.
Ordas, A.; Kanwal, Z.; Lindenberg, V.; Rougeot, J.; Mink, M.; Spaink, H.P.; Meijer, A.H. MicroRNA-146 function in the innate immune transcriptome response of zebrafish embryos to Salmonella typhimurium infection. BMC Genomics 2013, 14, 696.
Xu, C.; Evensen, O.; Munang'andu, H. De Novo Transcriptome Analysis Shows That SAV-3 Infection Upregulates Pattern Recognition Receptors of the Endosomal Toll-Like and RIG-I-Like Receptor Signaling Pathways in Macrophage/Dendritic Like TO-Cells. Viruses 2016, 8(4), 114.
Zhang, B.C.; Zhou, Z.J.; Sun, L. pol-miR-731, a teleost miRNA upregulated by megalocytivirus, negatively regulates virus-induced type I interferon response, apoptosis, and cell cycle arrest. Scientific Report 2016, 6, 28354.
